# Supplementary material for: 4-Chloro­anilinium hydrogen oxalate hemihydrate
Source: Acta Crystallogr Sect E Struct Rep Online. 2010 Mar 31;66(Pt 4):o993. doi: 10.1107/S160053681001144X (PMC2984091; doi:10.1107/S160053681001144X)
Supplement: Supplementary file 2 [file e-66-0o993-Isup2.hkl]

#
# h,k,l, Fc-squared, Fo-squared, sigma(Fo-squared) and status flag
#
data_I
_shelx_title ' cad4 in C 2/c'
_shelx_refln_list_code          4
_shelx_F_calc_maximum      271.28
_exptl_crystal_F_000       936.00
_reflns_d_resolution_high  0.5981
 
loop_
 _symmetry_equiv_pos_as_xyz
 'x, y, z'
 '-x, y, -z+1/2'
 'x+1/2, y+1/2, z'
 '-x+1/2, y+1/2, -z+1/2'
 '-x, -y, -z'
 'x, -y, z-1/2'
 '-x+1/2, -y+1/2, -z'
 'x+1/2, -y+1/2, z-1/2'
 
_cell_length_a    26.7386
_cell_length_b     5.7012
_cell_length_c    13.8586
_cell_angle_alpha  90.000
_cell_angle_beta  111.025
_cell_angle_gamma  90.000
 
_shelx_F_squared_multiplier     1.000
 
loop_
 _refln_index_h
 _refln_index_k
 _refln_index_l
 _refln_F_squared_calc
 _refln_F_squared_meas
 _refln_F_squared_sigma
 _refln_observed_status
   4   0   0     2547.10     2456.38     14.57 o
   6   0   0    13267.46    12577.33     55.81 o
  10   0   0     9582.72     9578.19     63.75 o
  12   0   0     2670.24     2714.36     27.27 o
  14   0   0    14719.10    15155.67     96.24 o
  16   0   0    19037.38    17402.06    111.95 o
  18   0   0      230.30      281.63     14.54 o
  20   0   0     1864.42     1811.80     31.00 o
  22   0   0      785.86      696.51     21.94 o
  24   0   0     1016.53     1073.79     28.71 o
  26   0   0      137.59      185.29     16.40 o
  28   0   0      743.24      718.99     27.69 o
  30   0   0      608.40      600.38     27.85 o
  32   0   0       71.00       65.08     18.96 o
  34   0   0       12.08       30.78     17.79 o
  36   0   0      108.90      151.41     22.85 o
  38   0   0       28.62       50.65     20.61 o
  40   0   0        1.13       27.27     29.61 o
   1   1   0     1869.51     2275.76     14.91 o
   3   1   0      904.44      824.57      7.36 o
   5   1   0     3172.27     2970.01     20.52 o
   7   1   0    13041.15    13170.47     66.95 o
   9   1   0     7060.93     7458.94     56.03 o
  11   1   0      817.98      826.36     15.66 o
  13   1   0     5201.36     4974.17     47.56 o
  15   1   0      770.07      824.76     18.48 o
  17   1   0       32.55       67.80     10.17 o
  19   1   0      106.09      125.32     13.05 o
  21   1   0      107.12      113.97     13.37 o
  23   1   0      485.82      567.04     21.09 o
  25   1   0        0.46       -3.41     17.68 o
  27   1   0       65.05       40.48     15.98 o
  29   1   0      402.40      405.56     24.23 o
  31   1   0      353.43      394.64     25.08 o
  33   1   0      112.96      118.77     20.98 o
  35   1   0       31.88       21.04     25.03 o
  37   1   0       49.06       50.17     22.21 o
  39   1   0       71.82      124.52     23.49 o
  41   1   0        9.51      -35.15     35.15 o
   0   2   0       37.66       20.24      6.18 o
   2   2   0     7065.61     7509.42     71.50 o
   4   2   0     1325.02     1567.88     48.28 o
   6   2   0    10591.88    11548.01     71.69 o
   8   2   0       49.40       32.54      7.35 o
  10   2   0      653.06      657.47     15.23 o
  12   2   0     3297.69     3334.24     33.71 o
  14   2   0     1923.07     1923.32     28.12 o
  16   2   0       11.36       47.29     10.01 o
  18   2   0      701.72      704.66     21.09 o
  20   2   0     5233.97     4957.98     52.14 o
  22   2   0      103.30      114.13     13.79 o
  24   2   0       45.78       50.33     13.79 o
  26   2   0      124.04      114.45     16.83 o
  28   2   0      559.60      502.55     25.62 o
  30   2   0       11.72        2.98     22.79 o
  32   2   0       61.93       27.32     28.92 o
  34   2   0       59.29       76.53     19.49 o
  36   2   0       96.08      107.05     21.94 o
  38   2   0        6.84        6.07     30.36 o
  40   2   0        5.62       23.91     30.04 o
   1   3   0      941.09      824.79     11.90 o
   3   3   0     1109.90     1241.84     25.32 o
   5   3   0        8.39       21.10      5.35 o
   7   3   0      107.98       70.67      8.84 o
   9   3   0      118.03      213.35     11.72 o
  11   3   0        5.02      -12.20     12.94 o
  13   3   0      939.60      945.07     22.37 o
  15   3   0      656.77      556.71     20.13 o
  17   3   0      279.53      276.62     16.62 o
  19   3   0      137.65      167.39     14.81 o
  21   3   0      358.41      320.93     19.97 o
  23   3   0        0.62       25.14     12.94 o
  25   3   0      137.71      140.18     18.43 o
  27   3   0      128.82      126.54     18.21 o
  29   3   0        5.10        9.11     24.13 o
  31   3   0       26.00       32.01     19.76 o
  33   3   0       10.66       -1.76     25.19 o
  35   3   0        0.53      -27.37     27.37 o
  37   3   0        5.59      -10.23     32.86 o
  39   3   0       11.32        0.00     33.07 o
   0   4   0     1778.64     1861.75     28.44 o
   2   4   0      887.56      809.57     34.59 o
   4   4   0      591.42      622.13     13.22 o
   6   4   0     1662.48     1611.86     27.69 o
   8   4   0     2486.36     2594.80     35.10 o
  10   4   0      512.61      410.09     17.68 o
  12   4   0       86.47       64.55     13.31 o
  14   4   0     1183.80     1109.05     27.75 o
  16   4   0      127.65      113.87     15.66 o
  18   4   0       57.30       57.09     15.23 o
  20   4   0        8.89       24.66     14.11 o
  22   4   0      247.47      245.25     20.45 o
  24   4   0      199.85      180.92     21.36 o
  26   4   0        8.68       15.66     17.26 o
  28   4   0       27.77       43.94     17.84 o
  30   4   0        0.12      -17.15     27.32 o
  32   4   0        0.00      -12.84     28.39 o
  34   4   0        1.67        7.88     28.33 o
  36   4   0        1.30       38.88     21.57 o
   1   5   0     1759.94     1841.35     23.37 o
   3   5   0     1597.77     1513.97     21.84 o
   5   5   0       82.54       72.92     10.37 o
   7   5   0     2225.62     2302.68     37.55 o
   9   5   0      712.55      747.43     24.39 o
  11   5   0      366.83      365.51     20.03 o
  13   5   0        9.82      -13.69     20.50 o
  15   5   0       81.57       79.73     17.68 o
  17   5   0     1017.76     1020.06     31.10 o
  19   5   0      626.34      538.28     26.04 o
  21   5   0       44.40       61.25     17.84 o
  23   5   0       31.72       10.60     22.90 o
  25   5   0       60.79       20.93     29.56 o
  27   5   0       79.14       56.61     21.41 o
  29   5   0        0.88        0.00     28.65 o
  31   5   0        4.30        0.00     29.72 o
  33   5   0       26.60        8.26     31.90 o
  35   5   0       41.52       19.81     34.30 o
   0   6   0       32.44       33.18     13.95 o
   4   6   0       76.74       67.53     30.62 o
   6   6   0      325.56      289.14     20.82 o
   8   6   0      259.69      240.41     19.81 o
  10   6   0      127.98      101.24     18.21 o
  12   6   0      170.31      169.68     19.65 o
  14   6   0       59.45       91.71     17.36 o
  16   6   0      129.94      104.49     20.29 o
  18   6   0       37.86       16.72     27.06 o
  20   6   0       35.59       34.35     17.74 o
  22   6   0       64.57       77.33     19.55 o
  24   6   0       13.92       46.07     19.60 o
  26   6   0       67.32       87.02     21.57 o
  28   6   0       19.59       15.82     21.62 o
  30   6   0       26.99       73.12     22.69 o
  32   6   0        0.41      -17.68     34.51 o
   1   7   0        1.31        3.97     13.94 o
   3   7   0        7.97      -13.92     18.30 o
   5   7   0        0.81      -18.37     18.37 o
   7   7   0        1.86        8.95     18.59 o
   9   7   0        1.51        1.54     27.00 o
  11   7   0        1.06       -3.14     25.94 o
  13   7   0       23.17       33.13     18.64 o
  15   7   0        7.33      -18.37     26.58 o
  17   7   0        1.70      -28.07     28.07 o
  19   7   0        0.46        1.81     27.69 o
  21   7   0        4.74        7.56     32.54 o
  23   7   0       15.99       -7.88     31.80 o
  25   7   0       21.68       30.94     23.70 o
  27   7   0       11.95       42.18     22.58 o
   0   8   0       70.92       77.17     20.13 o
   2   8   0       97.18       72.91     46.49 o
   4   8   0        2.26        0.68     18.54 o
   6   8   0       12.88      -17.68     28.55 o
   8   8   0       30.11       39.52     20.08 o
  10   8   0       27.41      -12.84     32.01 o
  12   8   0       93.23       94.75     24.18 o
  14   8   0       30.88       52.03     19.60 o
  16   8   0        2.84      -12.89     20.88 o
  18   8   0        7.18       16.40     20.66 o
  20   8   0        1.00       -4.26     31.53 o
  22   8   0        3.53       15.44     31.10 o
   1   9   0       50.92       36.49     18.26 o
   3   9   0       11.72       18.90     19.07 o
   5   9   0        0.01      -21.60     22.37 o
   7   9   0        0.81      -14.70     29.03 o
   9   9   0       11.20      -32.11     32.11 o
  11   9   0        0.01       15.18     33.66 o
  13   9   0       19.18        8.84     37.44 o
 -41   1   1        5.59       -8.68     31.53 o
 -39   1   1        2.21      -32.06     32.06 o
 -37   1   1       12.56       22.37     28.55 o
 -35   1   1       73.66       89.69     22.10 o
 -33   1   1       20.72       34.19     18.27 o
 -31   1   1        9.37        7.30     23.70 o
 -29   1   1       12.99        2.02     16.83 o
 -27   1   1       10.58      -21.52     21.52 o
 -25   1   1      278.27      311.93     19.28 o
 -23   1   1      121.72      118.77     14.27 o
 -21   1   1      514.19      460.21     18.80 o
 -19   1   1       30.31       10.55     16.83 o
 -17   1   1     1579.89     1533.68     26.31 o
 -15   1   1      411.02      407.96     14.11 o
 -13   1   1      340.46      390.70     13.00 o
 -11   1   1     5560.73     5936.07     53.90 o
  -9   1   1     2322.58     2266.14     21.89 o
  -7   1   1      469.54      391.98      9.48 o
  -5   1   1       22.91       39.86      3.67 o
  -3   1   1     3356.39     3795.30     20.58 o
  -1   1   1    14186.48    13708.67     36.49 o
   1   1   1     1728.43     2084.62     13.18 o
   3   1   1     4686.45     4936.00    137.54 o
   5   1   1     4286.67     4071.20     41.14 o
   7   1   1      615.25      501.32     11.18 o
   9   1   1      347.46      378.88     11.18 o
  11   1   1     1021.79     1074.33     18.64 o
  13   1   1      957.78     1097.71     20.13 o
  15   1   1      182.39      180.07     11.72 o
  17   1   1      157.34      203.77     12.73 o
  19   1   1      221.30      210.96     14.70 o
  21   1   1      387.63      368.23     18.11 o
  23   1   1       93.20       62.69     14.65 o
  25   1   1      109.29      107.69     15.98 o
  27   1   1       61.92       69.82     17.20 o
  29   1   1       75.54       84.79     18.11 o
  31   1   1        0.18       -7.78     23.17 o
  33   1   1       80.55       91.02     20.34 o
  35   1   1       31.80       54.75     19.33 o
  37   1   1        1.16      -31.05     31.05 o
  39   1   1        1.20       29.72     30.04 o
 -40   2   1       20.26       32.17     32.59 o
 -38   2   1        0.37       17.95     28.28 o
 -36   2   1       10.38       40.74     18.48 o
 -34   2   1        2.81       -6.87     26.68 o
 -32   2   1      172.29      197.96     21.57 o
 -30   2   1       57.99       -1.44     25.46 o
 -28   2   1      425.26      396.30     23.38 o
 -26   2   1       13.96        0.00     20.66 o
 -24   2   1       25.75       29.77     12.89 o
 -22   2   1       41.53       28.65     13.00 o
 -20   2   1      198.80      162.28     15.60 o
 -18   2   1      123.95      131.07     12.78 o
 -16   2   1      193.67      211.91     13.31 o
 -14   2   1      408.97      347.83     14.59 o
 -12   2   1    11833.63    11840.77     87.08 o
 -10   2   1      852.43      920.30     17.20 o
  -8   2   1      222.52      339.89     11.34 o
  -6   2   1     1390.07     1468.23     19.23 o
  -4   2   1    15959.12    16281.86     57.00 o
  -2   2   1      277.17      340.88      6.99 o
   0   2   1      149.59      196.26      7.59 o
   2   2   1      140.77      229.07      9.03 o
   4   2   1    23204.61    23302.27    429.58 o
   6   2   1     4112.01     4334.43     39.84 o
   8   2   1     1811.50     1624.70     21.84 o
  10   2   1      336.82      379.52     13.00 o
  12   2   1     1850.28     1854.35     26.31 o
  14   2   1      276.33      287.22     14.27 o
  16   2   1     3773.26     3616.08     41.33 o
  18   2   1     1265.39     1288.00     27.96 o
  20   2   1      330.88      317.21     17.89 o
  22   2   1        8.59        4.37     18.32 o
  24   2   1      684.33      691.19     26.15 o
  26   2   1        0.02       13.10     20.18 o
  28   2   1        0.22       11.40     22.95 o
  30   2   1        8.94       30.94     17.74 o
  32   2   1       86.19       85.48     21.62 o
  34   2   1       21.68       -7.24     31.48 o
  36   2   1        8.93        5.86     32.65 o
  38   2   1       10.72        8.41     31.58 o
  40   2   1       29.32        2.24     35.47 o
 -39   3   1        1.14        8.63     30.73 o
 -37   3   1        0.01       53.47     20.66 o
 -35   3   1       47.57       56.35     22.63 o
 -33   3   1       22.92      -27.75     27.75 o
 -31   3   1       19.83       26.68     18.32 o
 -29   3   1        3.59       13.47     24.23 o
 -27   3   1       97.01       85.91     18.11 o
 -25   3   1       88.60      125.96     15.66 o
 -23   3   1       43.36       45.96     14.65 o
 -21   3   1       50.12       37.39     13.63 o
 -19   3   1      589.46      580.68     21.62 o
 -17   3   1      124.90      125.69     13.63 o
 -15   3   1     2986.74     2805.70     37.44 o
 -13   3   1      681.58      653.43     18.48 o
 -11   3   1      156.51      151.68     11.66 o
  -9   3   1      207.68      187.20     11.72 o
  -7   3   1      343.33      334.68     12.94 o
  -5   3   1     1088.28     1005.82     35.47 o
  -3   3   1      905.83     1010.35     13.10 o
  -1   3   1      221.64      284.18      8.25 o
   1   3   1     2357.36     2570.02     34.86 o
   3   3   1     2557.43     2688.01     31.56 o
   5   3   1      185.54      187.87      7.96 o
   7   3   1      126.37      113.33     10.60 o
   9   3   1       98.85      116.00     10.60 o
  11   3   1     1048.16     1078.16     22.85 o
  13   3   1       23.93       34.35     11.40 o
  15   3   1      165.97      165.42     14.27 o
  17   3   1        0.04      -19.01     19.01 o
  19   3   1      325.65      335.90     18.75 o
  21   3   1       17.42       20.13     13.15 o
  23   3   1       48.31       10.60     15.66 o
  25   3   1        2.05        5.43     21.68 o
  27   3   1      415.85      440.34     24.77 o
  29   3   1       15.58       27.69     16.30 o
  31   3   1       41.27       11.93     28.71 o
  33   3   1        7.27       38.61     17.89 o
  35   3   1       28.92       15.82     28.76 o
  37   3   1        0.01      -23.33     31.26 o
 -38   4   1        0.43      -17.74     33.39 o
 -36   4   1       25.41       47.83     21.09 o
 -34   4   1        9.08       40.80     19.65 o
 -32   4   1       30.55       25.40     27.16 o
 -30   4   1        2.93       15.23     27.69 o
 -28   4   1       41.06       23.70     26.36 o
 -26   4   1       34.90        5.86     24.34 o
 -24   4   1       33.72       30.84     16.88 o
 -22   4   1       27.31       21.04     15.44 o
 -20   4   1      281.62      307.78     19.28 o
 -18   4   1      384.50      411.58     20.61 o
 -16   4   1      732.34      678.03     23.81 o
 -14   4   1       38.50       45.96     13.74 o
 -12   4   1      668.65      650.71     21.52 o
 -10   4   1       10.89        0.85     15.60 o
  -8   4   1      443.88      480.82     17.95 o
  -6   4   1       97.42      124.73     12.46 o
  -4   4   1     3260.57     3331.64     39.86 o
  -2   4   1      133.76      108.28      9.85 o
   0   4   1      170.41      251.68      9.58 o
   2   4   1       86.88      110.37      8.36 o
   4   4   1      221.53      196.46     13.15 o
   6   4   1       40.65       30.68     12.30 o
   8   4   1     1192.71     1180.74     25.67 o
  10   4   1       91.72      107.79     13.74 o
  12   4   1      665.18      712.12     23.22 o
  14   4   1      469.85      400.34     19.92 o
  16   4   1      217.39      242.22     17.47 o
  18   4   1       89.95       97.84     14.75 o
  20   4   1       61.70       17.52     23.81 o
  22   4   1       39.86       63.75     16.40 o
  24   4   1      279.60      325.04     22.95 o
  26   4   1       31.37       44.10     18.80 o
  28   4   1        0.05       -8.31     27.32 o
  30   4   1       22.12       17.79     28.81 o
  32   4   1       28.73       25.72     21.73 o
  34   4   1       12.92        0.00     30.78 o
  36   4   1       12.38       21.78     33.61 o
 -35   5   1        4.40      -33.82     33.82 o
 -33   5   1       12.55       10.23     31.69 o
 -31   5   1        0.25        7.72     28.55 o
 -29   5   1        0.10        7.24     19.49 o
 -27   5   1       69.67       96.02     21.52 o
 -25   5   1       66.53       60.66     20.18 o
 -23   5   1        1.67      -21.04     24.87 o
 -21   5   1        1.75       18.37     20.50 o
 -19   5   1       20.63       15.98     15.98 o
 -17   5   1      149.21      128.46     18.69 o
 -15   5   1        9.62        9.53     21.73 o
 -13   5   1       38.34        9.05     21.78 o
 -11   5   1       61.75       68.86     14.81 o
  -9   5   1        1.36       12.52     12.36 o
  -7   5   1       74.86       68.12     14.59 o
  -5   5   1        5.14       11.77     19.23 o
  -3   5   1      492.09      476.99     24.10 o
  -1   5   1      337.63      336.02     12.63 o
   1   5   1      408.96      437.86     14.69 o
   3   5   1      139.73      145.53     11.37 o
   5   5   1      101.33      106.66     10.79 o
   7   5   1      103.54      134.26     15.50 o
   9   5   1      827.38      939.53     27.22 o
  11   5   1      196.41      185.98     17.63 o
  13   5   1        9.37       50.01     13.74 o
  15   5   1       19.09       -9.91     22.48 o
  17   5   1      141.96      154.72     18.11 o
  19   5   1       97.51       87.56     17.68 o
  21   5   1        0.66      -11.82     24.18 o
  23   5   1       20.81       20.40     19.65 o
  25   5   1       60.55       66.79     20.56 o
  27   5   1       59.20       21.30     28.87 o
  29   5   1       12.15        4.74     21.36 o
  31   5   1        7.04      -31.32     31.32 o
  33   5   1       15.45       -4.26     32.17 o
 -32   6   1        0.02        0.00     33.98 o
 -30   6   1        3.45      -20.72     32.27 o
 -28   6   1        0.28        6.87     22.05 o
 -26   6   1        0.48       -3.73     28.33 o
 -24   6   1      114.49      106.57     22.95 o
 -22   6   1        0.00      -15.07     28.49 o
 -20   6   1        0.29        1.60     25.88 o
 -18   6   1       32.72       18.16     25.46 o
 -16   6   1       14.23       33.29     15.44 o
 -14   6   1        0.00       27.75     14.27 o
 -12   6   1        0.60       -1.33     21.68 o
 -10   6   1       13.35      -16.83     22.10 o
  -8   6   1       37.72       57.20     15.87 o
  -6   6   1        3.71       -8.63     21.04 o
  -4   6   1      103.92      130.16     12.31 o
  -2   6   1      190.12      155.38     12.77 o
   0   6   1      136.13      147.49     11.65 o
   2   6   1      195.94      164.55     13.05 o
   4   6   1      259.27      257.64     14.40 o
   6   6   1       29.34       37.49     15.55 o
   8   6   1       50.71       71.21     16.72 o
  10   6   1        2.58      -21.20     21.57 o
  12   6   1       38.34       55.60     15.82 o
  14   6   1       29.81       20.03     24.34 o
  16   6   1      286.17      271.46     23.75 o
  18   6   1        9.08       20.40     17.20 o
  20   6   1       12.95       51.93     17.42 o
  22   6   1        4.96       15.60     27.69 o
  24   6   1        3.02       14.65     20.13 o
  26   6   1        1.43       27.06     28.92 o
  28   6   1        1.62      -32.86     32.86 o
  30   6   1       25.64       -2.18     34.99 o
 -27   7   1       11.46       10.76     32.01 o
 -25   7   1        0.05      -30.57     30.57 o
 -23   7   1        4.09       26.52     19.92 o
 -21   7   1      264.61      277.21     27.27 o
 -19   7   1      123.85      131.60     23.38 o
 -17   7   1        9.97      -19.07     29.45 o
 -15   7   1      225.91      232.37     24.61 o
 -13   7   1      563.36      548.40     28.87 o
 -11   7   1      772.30      797.65     34.09 o
  -9   7   1      225.41      188.64     22.85 o
  -7   7   1       57.84       52.62     18.85 o
  -5   7   1      967.33     1003.81     24.12 o
  -3   7   1      956.42      976.10     31.66 o
  -1   7   1      217.87      199.09     15.85 o
   1   7   1      204.10      180.83     15.63 o
   3   7   1      859.31      932.69     23.01 o
   5   7   1     1108.63     1090.80     24.66 o
   7   7   1      601.58      539.45     29.19 o
   9   7   1       21.43       24.98     26.95 o
  11   7   1      321.87      343.52     26.26 o
  13   7   1      445.07      408.44     27.91 o
  15   7   1       72.25       85.80     20.45 o
  17   7   1        9.64       17.84     27.16 o
  19   7   1       39.51       27.85     30.04 o
  21   7   1      120.08       98.95     23.17 o
  23   7   1      170.50      185.71     24.66 o
  25   7   1        0.34       19.12     21.46 o
  27   7   1       14.53        2.24     32.86 o
 -22   8   1       49.29       25.08     24.61 o
 -20   8   1       44.75       64.12     24.45 o
 -18   8   1       23.20       15.23     21.62 o
 -16   8   1        0.79       15.76     28.23 o
 -14   8   1       73.89       60.24     23.11 o
 -12   8   1       56.19       74.51     22.26 o
 -10   8   1        1.44       12.78     27.96 o
  -8   8   1        7.62        0.00     28.76 o
  -6   8   1       32.23      -29.88     29.88 o
  -4   8   1      173.63      164.55     24.98 o
  -2   8   1       39.25       40.08     24.71 o
   0   8   1       14.52       31.33     20.26 o
   2   8   1        0.02        2.38     15.11 o
   4   8   1       14.86       41.30     13.75 o
   6   8   1       30.27       12.62     19.65 o
   8   8   1        1.20      -22.00     29.08 o
  10   8   1       44.93       22.48     31.42 o
  12   8   1        5.16       -5.75     30.25 o
  14   8   1       10.23       34.51     20.88 o
  16   8   1       15.94       -8.15     30.04 o
  18   8   1        2.80      -23.17     31.85 o
  20   8   1        4.70        0.00     33.34 o
 -13   9   1        7.44      -28.60     33.18 o
 -11   9   1       24.01       36.69     24.02 o
  -9   9   1        4.19        0.00     32.06 o
  -7   9   1        1.61       20.93     27.48 o
  -5   9   1        2.73       10.87     18.37 o
  -3   9   1        0.90      -23.08     23.08 o
  -1   9   1       51.92       66.68     16.44 o
   1   9   1       29.02       55.27     18.45 o
   3   9   1        0.03       21.11     16.72 o
   5   9   1        3.41       31.41     16.48 o
   7   9   1        4.45       26.74     21.94 o
   9   9   1       27.25       56.51     24.02 o
  11   9   1       44.97       19.92     25.30 o
 -42   0   2        4.87      -32.06     32.06 o
 -40   0   2      116.54       94.27     25.51 o
 -38   0   2       13.19      -26.31     28.97 o
 -36   0   2      175.09      177.08     22.21 o
 -34   0   2       17.51        3.20     24.61 o
 -32   0   2      630.09      572.95     28.12 o
 -30   0   2       64.41       76.16     17.36 o
 -28   0   2      525.23      473.68     24.02 o
 -24   0   2     5660.21     5342.66     57.57 o
 -22   0   2       32.88       22.74     11.93 o
 -20   0   2     2363.67     2180.34     32.97 o
 -18   0   2      526.56      612.31     17.95 o
 -16   0   2    17671.24    16929.28    107.00 o
 -14   0   2     3457.47     3400.44     34.78 o
 -12   0   2       23.26       33.29      7.19 o
 -10   0   2    21117.89    20228.53     89.21 o
  -8   0   2    73592.23    59304.29    135.81 o
  -6   0   2     7769.02     8330.35     44.95 o
  -4   0   2    10399.75     9752.35    135.01 o
  -2   0   2       18.08       66.16      2.98 o
   0   0   2     4219.19     4320.23     36.11 o
   2   0   2     8747.07     8513.43     29.51 o
   4   0   2     1291.32     1240.56      9.62 o
   6   0   2     7593.78     7917.28     51.93 o
   8   0   2    22712.47    21704.85     95.12 o
  10   0   2     6110.10     6387.59     57.36 o
  12   0   2    19125.70    18455.93    105.19 o
  14   0   2      120.74      131.18     10.33 o
  16   0   2      254.33      277.64     13.79 o
  18   0   2      525.68      471.50     17.68 o
  20   0   2     2776.81     2640.50     38.77 o
  22   0   2      386.43      357.79     19.97 o
  24   0   2      154.57      128.89     16.46 o
  26   0   2       10.42       -6.28     22.05 o
  28   0   2      945.58      953.80     32.01 o
  30   0   2      155.19      183.05     19.17 o
  32   0   2      101.84      143.48     21.09 o
  34   0   2       90.36       68.01     21.52 o
  36   0   2       86.80      115.57     21.57 o
  38   0   2       80.48       97.78     24.18 o
  40   0   2        0.77      -19.92     31.85 o
 -41   1   2        6.37      -32.49     32.49 o
 -39   1   2       42.48      -34.46     34.46 o
 -37   1   2       42.10       75.79     19.87 o
 -35   1   2       39.85       43.88     19.44 o
 -33   1   2       11.75       12.46     23.86 o
 -31   1   2      527.66      532.85     27.53 o
 -29   1   2      479.21      506.43     24.23 o
 -27   1   2      294.67      289.09     19.33 o
 -25   1   2      315.81      300.80     18.59 o
 -23   1   2      518.76      478.53     20.34 o
 -21   1   2     2791.86     2562.95     37.39 o
 -19   1   2     2453.93     2239.67     32.54 o
 -17   1   2     3203.28     3314.48     36.22 o
 -15   1   2     4619.50     4932.26     49.90 o
 -13   1   2     2258.38     2283.93     26.26 o
 -11   1   2     5003.94     4724.76     41.59 o
  -9   1   2     1314.92     1480.53     17.89 o
  -7   1   2        2.47       11.29      5.65 o
  -5   1   2       79.20      113.13      6.07 o
  -3   1   2     8633.16     8834.14    173.54 o
  -1   1   2    43373.79    38790.46   1004.13 o
   1   1   2     3710.27     3871.96     23.06 o
   3   1   2     3513.00     3751.35     34.51 o
   5   1   2     8011.89     8045.73     70.94 o
   7   1   2     1471.36     1375.82     17.74 o
   9   1   2     1788.81     1743.47     21.84 o
  11   1   2      440.80      482.73     14.01 o
  13   1   2      277.70      237.37     11.61 o
  15   1   2     2974.01     2788.71     34.19 o
  17   1   2     1571.33     1469.45     27.27 o
  19   1   2     1240.84     1104.58     26.04 o
  21   1   2       87.46       93.79     14.38 o
  23   1   2      377.59      373.82     19.60 o
  25   1   2      555.46      530.83     24.23 o
  27   1   2      288.42      273.96     20.72 o
  29   1   2       28.21       17.47     25.24 o
  31   1   2        7.47       12.68     24.02 o
  33   1   2        0.05      -18.91     27.64 o
  35   1   2       34.58       28.76     21.25 o
  37   1   2        1.87      -22.05     26.95 o
  39   1   2        1.82      -28.01     29.29 o
 -42   2   2       12.66       17.89     34.40 o
 -40   2   2        1.27      -29.19     29.66 o
 -38   2   2       10.52       -1.92     29.98 o
 -36   2   2        1.79      -29.66     29.66 o
 -34   2   2      185.65      184.06     23.17 o
 -32   2   2       83.26       97.68     19.71 o
 -30   2   2        6.09        0.00     21.68 o
 -28   2   2       31.56       20.82     14.49 o
 -26   2   2      287.30      261.34     19.60 o
 -24   2   2        2.97      -15.29     18.64 o
 -22   2   2      207.42      216.97     16.78 o
 -20   2   2      596.51      557.14     20.72 o
 -18   2   2      635.79      613.75     19.07 o
 -16   2   2      733.32      726.28     19.07 o
 -14   2   2      345.23      385.80     14.17 o
 -12   2   2     4018.37     4029.47     39.62 o
 -10   2   2     6653.33     7108.82     62.95 o
  -8   2   2     5067.02     5212.71     51.18 o
  -6   2   2     2352.51     2646.09     27.37 o
  -4   2   2    17711.76    17938.80    218.01 o
  -2   2   2    10465.88    11705.83    145.50 o
   0   2   2     6946.30     7196.94     38.07 o
   2   2   2     2602.63     2822.03     61.91 o
   4   2   2    15506.37    14910.29     58.32 o
   6   2   2     1127.23     1193.57     18.48 o
   8   2   2      119.79      117.06      8.79 o
  10   2   2      162.34      190.19     11.13 o
  12   2   2     8053.28     7488.76     74.35 o
  14   2   2        7.92       13.69     14.06 o
  16   2   2      172.86      165.05     14.17 o
  18   2   2      122.18      102.36     13.05 o
  20   2   2      251.22      244.24     16.51 o
  22   2   2       27.58       11.24     12.84 o
  24   2   2       42.44      -23.91     23.91 o
  26   2   2        0.03       13.37     22.37 o
  28   2   2      218.21      202.22     20.82 o
  30   2   2      156.87      162.49     22.16 o
  32   2   2      111.86      126.28     20.24 o
  34   2   2       24.61       -5.54     30.78 o
  36   2   2       45.16       31.74     33.93 o
  38   2   2        4.29       18.11     21.36 o
 -39   3   2       65.14       85.27     26.84 o
 -37   3   2       33.11       -1.97     31.10 o
 -35   3   2       16.86       16.46     26.68 o
 -33   3   2       10.69       -5.11     26.79 o
 -31   3   2        4.45        4.74     24.23 o
 -29   3   2        1.07        4.37     23.54 o
 -27   3   2        0.66      -21.84     21.84 o
 -25   3   2       66.17       72.80     16.03 o
 -23   3   2      328.58      321.73     19.71 o
 -21   3   2       18.67       25.35     12.68 o
 -19   3   2        8.53        0.96     17.68 o
 -17   3   2      148.20      199.93     14.86 o
 -15   3   2      428.86      428.68     17.58 o
 -13   3   2       53.58       66.09     10.55 o
 -11   3   2      888.92     1005.68     21.09 o
  -9   3   2     1103.69     1294.92     22.26 o
  -7   3   2      348.47      358.43     13.21 o
  -5   3   2      770.91      900.69     16.40 o
  -3   3   2     8078.76     8902.76     74.32 o
  -1   3   2       13.55       35.08      5.84 o
   1   3   2      831.48      805.33     12.30 o
   3   3   2      366.23      495.49     10.21 o
   5   3   2     6747.15     7459.09     49.86 o
   7   3   2      145.24      225.07     12.46 o
   9   3   2       21.67       13.21      9.43 o
  11   3   2      455.11      456.21     16.78 o
  13   3   2      240.74      270.50     15.87 o
  15   3   2     2120.36     1996.92     33.66 o
  17   3   2      155.68      167.07     15.23 o
  19   3   2      709.75      690.07     23.86 o
  21   3   2        0.48       -7.08     18.48 o
  23   3   2        2.99       12.78     19.17 o
  25   3   2       66.64       70.46     16.67 o
  27   3   2       16.78       -2.98     25.78 o
  29   3   2       92.13      131.34     19.97 o
  31   3   2       22.67       46.87     18.16 o
  33   3   2        4.42      -29.08     29.08 o
  35   3   2       36.83        0.00     32.59 o
  37   3   2        1.95       45.16     20.72 o
 -38   4   2        0.05      -17.31     32.54 o
 -36   4   2       20.66       34.46     20.56 o
 -34   4   2       57.98       48.31     21.20 o
 -32   4   2       95.64      112.32     21.04 o
 -30   4   2       59.39       53.63     20.40 o
 -28   4   2      209.30      215.48     22.37 o
 -26   4   2       26.37       38.03     15.82 o
 -24   4   2       81.50       53.47     17.68 o
 -22   4   2       32.81       -9.96     21.94 o
 -20   4   2      276.27      295.05     18.59 o
 -18   4   2     1435.58     1462.85     32.27 o
 -16   4   2      133.70      154.66     15.92 o
 -14   4   2       25.96       23.33     11.61 o
 -12   4   2       35.81       15.66     12.14 o
 -10   4   2      133.04      108.27     12.30 o
  -8   4   2      396.74      412.01     16.46 o
  -6   4   2     1041.85     1054.83     23.49 o
  -4   4   2      991.59      939.84     18.61 o
  -2   4   2      222.17      167.53     14.41 o
   0   4   2      141.14      116.39      8.47 o
   2   4   2       72.89       78.67      7.87 o
   4   4   2       19.85       13.49      8.16 o
   6   4   2       10.10        3.30     16.67 o
   8   4   2      492.82      490.99     18.48 o
  10   4   2      492.32      491.68     18.59 o
  12   4   2      107.12       72.70     13.95 o
  14   4   2        7.42       11.40     17.89 o
  16   4   2       34.78       18.80     18.96 o
  18   4   2        3.50       32.06     12.73 o
  20   4   2       27.67       21.62     15.39 o
  22   4   2        1.25      -21.73     21.73 o
  24   4   2      126.83      115.78     19.71 o
  26   4   2       71.85       73.92     19.44 o
  28   4   2        0.05      -20.24     24.77 o
  30   4   2       13.06       25.30     26.31 o
  32   4   2        0.55        3.89     28.55 o
  34   4   2       14.10       28.92     22.16 o
  36   4   2       18.15        6.60     33.50 o
 -35   5   2       13.54       36.16     22.63 o
 -33   5   2       13.75       15.98     28.28 o
 -31   5   2       10.37       13.15     29.19 o
 -29   5   2        0.00       -7.08     27.48 o
 -27   5   2      286.27      286.42     25.46 o
 -25   5   2      118.40      137.41     20.29 o
 -23   5   2      190.20      165.31     20.40 o
 -21   5   2        1.13       12.46     22.10 o
 -19   5   2       22.40       15.02     16.40 o
 -17   5   2      556.20      571.94     25.14 o
 -15   5   2     1090.63     1037.15     29.88 o
 -13   5   2        1.31        1.12     18.43 o
 -11   5   2     1041.61      972.87     27.59 o
  -9   5   2     1256.19     1305.15     29.88 o
  -7   5   2     1262.34     1167.74     28.60 o
  -5   5   2     2598.60     2475.67     46.23 o
  -3   5   2      198.06      167.80     11.45 o
  -1   5   2     1360.61     1312.99     34.75 o
   1   5   2     2247.93     2134.66     38.32 o
   3   5   2        2.33        2.50     14.33 o
   5   5   2       10.64       -5.98     12.69 o
   7   5   2      532.27      531.62     21.84 o
   9   5   2     1988.07     1781.07     35.20 o
  11   5   2      650.90      606.61     24.07 o
  13   5   2        2.28        3.57     20.72 o
  15   5   2      130.83       96.08     17.31 o
  17   5   2      114.96      123.56     18.05 o
  19   5   2       29.98       48.57     16.51 o
  21   5   2       16.11      -19.44     25.88 o
  23   5   2       41.70       38.93     18.48 o
  25   5   2       79.48       97.25     19.76 o
  27   5   2       30.74       54.86     19.60 o
  29   5   2        0.99      -21.04     28.60 o
  31   5   2        7.58        0.00     29.51 o
  33   5   2        3.94       17.31     32.81 o
 -32   6   2        5.50        6.44     32.59 o
 -30   6   2        3.31       25.35     20.34 o
 -28   6   2        0.02       -7.67     31.32 o
 -26   6   2       33.84       70.09     19.92 o
 -24   6   2        1.95      -25.88     27.59 o
 -22   6   2        3.19       22.95     18.69 o
 -20   6   2        0.40        3.14     24.87 o
 -18   6   2        0.09        2.98     23.17 o
 -16   6   2        7.67      -24.66     24.66 o
 -14   6   2       10.12       15.07     22.21 o
 -12   6   2      161.73      156.47     18.48 o
 -10   6   2       36.69       21.78     22.58 o
  -8   6   2       71.67       58.64     16.46 o
  -6   6   2       55.04       58.74     14.75 o
  -4   6   2       10.49       -1.74     15.07 o
  -2   6   2        5.99       11.48     10.75 o
   0   6   2       12.33       10.94     14.29 o
   2   6   2      601.97      559.88     17.55 o
   4   6   2      135.79      131.55     12.77 o
   6   6   2      124.58      106.46     18.43 o
   8   6   2        5.63      -16.72     22.05 o
  10   6   2        4.82       19.97     20.50 o
  12   6   2       11.11        6.92     21.89 o
  14   6   2       12.58       27.37     16.40 o
  16   6   2       75.83       63.32     18.64 o
  18   6   2       12.25        1.60     26.63 o
  20   6   2        4.88        1.65     26.79 o
  22   6   2       10.55       22.79     27.22 o
  24   6   2        0.47       16.62     28.07 o
  26   6   2        4.62      -23.43     29.08 o
  28   6   2       10.54      -10.28     33.55 o
  30   6   2        0.14        7.62     23.75 o
 -29   7   2        0.26       28.81     33.07 o
 -27   7   2        0.22       -2.13     23.65 o
 -25   7   2        5.01        4.05     31.80 o
 -23   7   2       12.52      -11.56     29.88 o
 -21   7   2       21.60        7.40     32.22 o
 -19   7   2        6.26       27.48     19.33 o
 -17   7   2        9.67       -3.41     27.32 o
 -15   7   2        3.01      -29.29     29.29 o
 -13   7   2        0.73        0.00     26.58 o
 -11   7   2       13.36       10.86     27.00 o
  -9   7   2      116.38       97.36     21.09 o
  -7   7   2        0.69       19.44     22.63 o
  -5   7   2        0.00       -2.59     20.00 o
  -3   7   2        2.85      -13.84     17.35 o
  -1   7   2       82.36       75.65     14.22 o
   1   7   2       13.64        8.75     17.28 o
   3   7   2       17.33       -4.75     21.46 o
   5   7   2       81.41       88.29     13.65 o
   7   7   2      100.63      112.85     19.28 o
   9   7   2        7.24      -23.43     23.75 o
  11   7   2        1.29      -19.28     27.00 o
  13   7   2       33.21       21.62     28.23 o
  15   7   2       82.91       87.02     20.13 o
  17   7   2        5.33       26.90     27.59 o
  19   7   2       12.32        3.73     29.40 o
  21   7   2       64.59       99.54     21.36 o
  23   7   2        4.23        4.10     31.37 o
  25   7   2        3.61       21.41     29.51 o
 -22   8   2        4.28       52.03     22.53 o
 -20   8   2        0.01       29.29     31.74 o
 -18   8   2       16.93       26.31     30.62 o
 -16   8   2       34.64       27.48     29.77 o
 -14   8   2       11.91       29.61     20.13 o
 -12   8   2       40.21       45.64     22.16 o
 -10   8   2       21.64       62.05     20.18 o
  -8   8   2       25.98       23.33     17.89 o
  -6   8   2        2.37        1.76     28.55 o
  -4   8   2        7.99       -2.09     20.31 o
  -2   8   2        0.18        0.92     18.56 o
   0   8   2        1.40        8.83     17.75 o
   2   8   2       12.07       22.97     36.38 o
   4   8   2        8.48        4.98     16.27 o
   6   8   2        6.42       36.43     18.64 o
   8   8   2       47.46       66.79     20.93 o
  10   8   2        3.53       -9.48     30.52 o
  12   8   2       60.45       78.82     22.42 o
  14   8   2        1.75      -26.04     31.74 o
  16   8   2       10.65       24.82     27.75 o
  18   8   2        7.19        8.57     22.74 o
  20   8   2        4.49       46.60     22.90 o
 -13   9   2        6.55       34.14     23.70 o
 -11   9   2        0.30       -4.31     34.19 o
  -9   9   2        3.71      -27.64     32.91 o
  -7   9   2        2.62      -32.11     32.11 o
  -5   9   2       12.66        2.12     25.11 o
  -3   9   2       15.72       20.87     21.56 o
  -1   9   2       12.56       -6.57     23.43 o
   1   9   2        1.65        0.26     22.12 o
   3   9   2        5.15      -17.66     32.65 o
   5   9   2        0.96       24.04     25.88 o
   7   9   2        0.86        8.63     34.56 o
   9   9   2        0.47       -2.18     33.50 o
  11   9   2       53.56       42.55     24.13 o
 -43   1   3        0.99       24.39     32.97 o
 -41   1   3       17.43       24.77     30.78 o
 -39   1   3        1.94       34.51     18.91 o
 -37   1   3       19.25      -10.65     29.19 o
 -35   1   3       87.22       67.27     20.13 o
 -33   1   3       85.23      100.50     18.91 o
 -31   1   3      202.97      207.65     21.36 o
 -29   1   3        4.89        2.56     12.46 o
 -27   1   3       19.42       31.96     13.58 o
 -25   1   3      236.14      211.97     16.30 o
 -23   1   3      344.66      365.73     17.74 o
 -21   1   3     2153.18     2018.65     33.29 o
 -19   1   3       97.07      114.67     11.66 o
 -17   1   3      523.07      500.15     16.35 o
 -15   1   3     4261.16     4371.13     41.75 o
 -13   1   3        1.85       10.33      7.14 o
 -11   1   3       50.77       89.74      7.24 o
  -9   1   3      902.43      890.43     14.70 o
  -7   1   3    12854.77    12048.42     65.19 o
  -3   1   3    12245.62    11802.96     68.22 o
  -1   1   3    19328.21    18870.18    373.63 o
   1   1   3      863.97      690.79      8.13 o
   3   1   3     4396.39     4900.14     29.68 o
   5   1   3     1062.03     1127.42     14.54 o
   7   1   3     1084.70     1043.28     16.78 o
   9   1   3     2509.43     2632.56     27.91 o
  11   1   3      755.93      737.20     16.78 o
  13   1   3       54.48       67.00      8.57 o
  15   1   3      668.92      620.19     18.59 o
  17   1   3        8.18      -13.85     15.92 o
  19   1   3     1049.93      958.65     24.98 o
  21   1   3       30.48        0.00     19.49 o
  23   1   3       51.65       74.72     14.86 o
  25   1   3        2.63      -20.45     20.82 o
  27   1   3       11.37       24.39     14.97 o
  29   1   3        0.01      -23.86     23.86 o
  31   1   3       86.70      102.84     20.93 o
  33   1   3       76.34      102.36     20.45 o
  35   1   3        6.02      -11.56     27.85 o
  37   1   3        5.06       52.78     21.57 o
  39   1   3        7.34       21.14     22.32 o
 -42   2   3       28.09       35.15     22.53 o
 -40   2   3        9.40       46.02     21.20 o
 -38   2   3        0.11      -15.23     32.17 o
 -36   2   3       94.54      119.09     20.98 o
 -34   2   3       14.36       57.95     16.94 o
 -32   2   3        0.60        0.00     24.50 o
 -30   2   3       22.82      -19.44     23.49 o
 -28   2   3      122.97      104.76     17.95 o
 -26   2   3       88.83      100.76     15.60 o
 -24   2   3        8.28        8.57     15.82 o
 -22   2   3        0.13       -2.93     16.51 o
 -20   2   3     2928.06     2773.38     38.83 o
 -18   2   3       31.00       12.46     10.97 o
 -16   2   3      327.82      299.74     13.79 o
 -14   2   3      242.92      243.55     12.57 o
 -10   2   3      192.31      302.45     11.61 o
  -8   2   3      400.19      392.83     12.04 o
  -6   2   3     5003.40     5231.46     49.58 o
  -4   2   3     6159.41     6351.59     37.47 o
  -2   2   3      696.41      754.63     10.09 o
   0   2   3     8763.22     9060.80     66.71 o
   2   2   3     1563.51     1623.28     14.42 o
   4   2   3      272.06      364.99      8.13 o
   6   2   3       38.49       38.93      7.78 o
   8   2   3     1315.23     1361.44     21.89 o
  10   2   3      403.16      432.08     14.22 o
  12   2   3     1538.23     1459.23     25.62 o
  14   2   3        7.42       -4.85     14.70 o
  16   2   3      511.05      538.97     18.80 o
  18   2   3      296.64      290.79     16.62 o
  20   2   3       12.94       -9.69     17.95 o
  22   2   3       35.23       24.71     13.58 o
  24   2   3      219.10      239.13     18.85 o
  26   2   3      237.17      239.13     22.74 o
  28   2   3       59.68       80.95     18.91 o
  30   2   3       19.18       -3.30     28.55 o
  32   2   3       25.76       60.61     19.60 o
  34   2   3        0.25      -23.06     29.03 o
  36   2   3       12.85       -6.18     34.51 o
  38   2   3        1.13       11.08     22.69 o
 -41   3   3        0.62       13.26     32.49 o
 -39   3   3        0.84       22.74     28.55 o
 -37   3   3        6.33       19.28     29.35 o
 -35   3   3      153.62      180.17     25.30 o
 -33   3   3       62.07       -1.65     30.46 o
 -31   3   3       32.70       58.74     18.11 o
 -29   3   3      369.18      315.02     24.23 o
 -27   3   3      237.33      212.61     21.14 o
 -25   3   3       26.86       51.39     14.75 o
 -23   3   3      152.30      185.23     16.03 o
 -21   3   3      488.39      438.48     19.81 o
 -19   3   3      368.15      338.24     18.32 o
 -17   3   3     1128.32     1176.05     25.72 o
 -15   3   3        2.84        4.10     10.81 o
 -13   3   3     1630.58     1616.55     27.27 o
 -11   3   3       27.47       19.97      9.32 o
  -9   3   3      464.58      619.02     16.67 o
  -7   3   3      208.10      190.45     11.61 o
  -5   3   3     2198.72     2067.14     28.63 o
  -3   3   3     6423.09     6898.21     66.60 o
  -1   3   3     4511.57     5440.35    144.01 o
   1   3   3       98.31      109.05      7.10 o
   3   3   3      832.77      706.44     12.11 o
   5   3   3     3590.23     3822.57     26.47 o
   7   3   3      701.84      915.24     20.72 o
   9   3   3      194.47      192.90     13.31 o
  11   3   3      383.51      327.86     16.46 o
  13   3   3     5579.65     5536.52     53.47 o
  15   3   3       15.05       32.01     12.68 o
  17   3   3      259.71      226.99     17.89 o
  19   3   3        0.04      -12.57     19.44 o
  21   3   3      337.53      387.40     21.20 o
  23   3   3       50.54       30.14     16.03 o
  25   3   3        9.94        8.68     16.03 o
  27   3   3        3.83       19.55     17.84 o
  29   3   3       97.77       98.47     20.56 o
  31   3   3        9.25       12.68     25.94 o
  33   3   3       10.44       21.41     30.46 o
  35   3   3        0.39       14.59     31.58 o
  37   3   3        3.56       33.50     22.90 o
 -38   4   3        0.50       41.43     23.06 o
 -36   4   3       21.45       29.82     30.62 o
 -34   4   3        0.14      -18.59     28.60 o
 -32   4   3        5.26       11.29     18.11 o
 -30   4   3       12.44        4.85     26.52 o
 -28   4   3      230.11      249.20     23.01 o
 -26   4   3       18.11       15.55     23.70 o
 -24   4   3      100.11       94.21     16.67 o
 -22   4   3       22.42       -8.63     20.61 o
 -20   4   3       32.86       43.09     14.70 o
 -18   4   3        1.09        5.38     19.49 o
 -16   4   3     1989.74     1797.84     34.72 o
 -14   4   3        9.26       29.40     11.50 o
 -12   4   3      300.30      297.50     16.40 o
 -10   4   3      156.84      143.26     13.42 o
  -8   4   3      414.65      372.81     16.99 o
  -6   4   3     1839.38     1997.51     30.68 o
  -4   4   3        9.58       27.17      7.73 o
  -2   4   3      687.61      615.42     22.29 o
   0   4   3     3190.80     3014.85     25.93 o
   2   4   3      392.23      406.97     11.64 o
   4   4   3        0.00       11.68      7.04 o
   6   4   3       26.56       40.85     10.49 o
   8   4   3      894.89      862.84     23.33 o
  10   4   3      215.77      183.74     15.60 o
  12   4   3      120.04      105.29     15.02 o
  14   4   3      122.54       94.96     14.86 o
  16   4   3      345.17      373.71     20.34 o
  18   4   3       12.93       -6.23     21.36 o
  20   4   3       26.13       49.26     14.91 o
  22   4   3       20.76       24.29     24.45 o
  24   4   3       27.26        1.54     26.31 o
  26   4   3        1.98       -3.30     25.30 o
  28   4   3        2.73      -10.55     27.53 o
  30   4   3        3.03       -9.43     28.44 o
  32   4   3       10.73       10.07     27.80 o
  34   4   3       16.36      -12.89     31.96 o
 -37   5   3        4.71        5.54     23.54 o
 -35   5   3        1.03      -10.44     29.93 o
 -33   5   3        1.51       19.71     30.73 o
 -31   5   3        8.09       16.67     25.03 o
 -29   5   3       33.36        0.00     29.56 o
 -27   5   3        3.16      -27.85     29.24 o
 -25   5   3        0.95      -24.66     26.26 o
 -23   5   3      262.73      296.92     23.06 o
 -21   5   3       15.05       16.46     16.51 o
 -19   5   3       20.48       26.58     15.87 o
 -17   5   3      104.68       63.86     17.04 o
 -15   5   3     1375.94     1407.46     33.71 o
 -13   5   3      192.79      199.35     17.63 o
 -11   5   3        0.61        0.00     18.00 o
  -9   5   3      498.34      455.47     21.09 o
  -7   5   3     3396.46     3554.36     46.23 o
  -5   5   3        0.20        0.11     14.06 o
  -3   5   3      177.96      204.04     11.50 o
  -1   5   3      581.69      553.70     15.59 o
   1   5   3     3454.17     3743.27     36.88 o
   3   5   3      179.96      145.39     11.45 o
   5   5   3        8.97       13.29     11.31 o
   7   5   3     1030.61      991.72     28.01 o
   9   5   3      258.67      278.17     19.28 o
  11   5   3        0.48      -14.17     20.03 o
  13   5   3       22.45       18.59     20.45 o
  15   5   3      716.51      679.84     27.96 o
  17   5   3       32.80       -2.77     24.82 o
  19   5   3        0.17      -23.91     23.91 o
  21   5   3       47.77       58.37     18.75 o
  23   5   3      132.61      106.62     21.94 o
  25   5   3        2.46      -27.22     27.22 o
  27   5   3        1.77      -27.64     27.64 o
  29   5   3        0.05       -3.99     28.65 o
  31   5   3        4.91      -29.56     33.82 o
  33   5   3        0.09        9.00     31.42 o
 -34   6   3        0.03       -6.71     31.74 o
 -32   6   3        6.53        0.00     31.58 o
 -30   6   3        4.79       28.12     20.82 o
 -28   6   3        0.50       11.40     29.45 o
 -26   6   3       20.41       63.11     20.08 o
 -24   6   3       44.11       74.46     19.39 o
 -22   6   3       13.50       19.55     25.24 o
 -20   6   3        5.61       20.18     23.49 o
 -18   6   3       12.73        7.40     24.61 o
 -16   6   3        2.88        4.26     21.89 o
 -14   6   3        1.76        1.38     21.52 o
 -12   6   3       75.09      109.77     18.11 o
 -10   6   3        4.00      -21.09     21.09 o
  -8   6   3      118.17      160.79     16.99 o
  -6   6   3        5.73       -9.91     19.76 o
  -4   6   3       48.34       30.53     18.64 o
  -2   6   3       36.25       27.92     10.27 o
   0   6   3      208.85      174.20     20.32 o
   2   6   3        3.45       -5.54     14.35 o
   4   6   3       64.73       54.54     11.28 o
   6   6   3        8.91       18.05     19.60 o
   8   6   3        6.34       35.90     15.76 o
  10   6   3       37.01       13.74     22.79 o
  12   6   3       17.72        9.27     16.35 o
  14   6   3      154.98      121.54     20.50 o
  16   6   3       18.44       21.84     17.26 o
  18   6   3       12.00       -3.30     26.20 o
  20   6   3        7.51        8.63     19.44 o
  22   6   3        5.00       21.78     26.31 o
  24   6   3       19.36       27.75     21.46 o
  26   6   3        0.06       37.39     22.16 o
  28   6   3        8.51       -4.26     31.64 o
 -29   7   3       60.01       83.40     25.03 o
 -27   7   3      105.52       95.33     25.94 o
 -25   7   3       25.02      -10.01     32.97 o
 -23   7   3      124.73       87.18     24.07 o
 -21   7   3      187.10      161.69     24.98 o
 -19   7   3      308.16      292.39     27.22 o
 -17   7   3       20.99       29.82     18.53 o
 -15   7   3      102.34      128.51     20.18 o
 -13   7   3      451.71      452.64     27.00 o
 -11   7   3      185.08      188.69     21.36 o
  -9   7   3        8.93       15.29     17.36 o
  -7   7   3      191.20      179.64     20.98 o
  -5   7   3      549.16      546.08     19.79 o
  -3   7   3      172.17      182.00     14.88 o
  -1   7   3       84.59       86.15     13.61 o
   1   7   3        0.97      -15.58     17.34 o
   3   7   3      181.17      169.15     15.31 o
   5   7   3        8.74       10.13     34.09 o
   7   7   3        7.02        6.28     24.45 o
   9   7   3       41.69       40.96     18.75 o
  11   7   3        0.72       -6.60     26.36 o
  13   7   3       28.02       59.06     18.21 o
  15   7   3       69.17       74.61     20.98 o
  17   7   3        6.69       20.34     28.92 o
  19   7   3        4.05       11.56     29.88 o
  21   7   3       12.11       36.27     21.94 o
  23   7   3        0.49      -16.88     32.91 o
  25   7   3        2.64      -22.10     31.69 o
 -24   8   3        0.07       19.01     22.05 o
 -22   8   3        2.78      -17.26     34.09 o
 -20   8   3        3.15       24.98     22.53 o
 -18   8   3        1.48       18.16     31.05 o
 -16   8   3        1.47      -28.55     28.55 o
 -14   8   3        0.32       -3.83     30.14 o
 -12   8   3       15.40       22.37     27.00 o
 -10   8   3       26.44        5.49     28.17 o
  -8   8   3        8.02      -12.62     27.53 o
  -6   8   3        2.71      -27.32     27.32 o
  -4   8   3       13.09      -26.84     31.98 o
  -2   8   3       18.30       29.49     13.61 o
   0   8   3        1.73      -19.34     19.34 o
   2   8   3       16.80       44.10     21.92 o
   4   8   3        7.10       34.78     13.86 o
   6   8   3        0.06      -22.05     29.82 o
   8   8   3       14.15      -14.97     31.00 o
  10   8   3        0.56       -1.92     29.24 o
  12   8   3       29.00        3.94     30.25 o
  14   8   3        1.29       26.36     29.88 o
  16   8   3        8.27      -36.16     36.16 o
  18   8   3        5.46        7.56     22.37 o
 -13   9   3       35.72        8.79     38.40 o
 -11   9   3       17.96       30.30     32.38 o
  -9   9   3      229.21      225.12     29.56 o
  -7   9   3      118.22      117.17     25.51 o
  -5   9   3        2.63       23.09     21.44 o
  -3   9   3       17.63       27.51     18.01 o
  -1   9   3       78.42       79.37     17.81 o
   1   9   3      158.57      154.25     18.44 o
   3   9   3       34.99       37.30     26.47 o
   5   9   3       22.75       19.38     23.85 o
   7   9   3      116.37       96.66     27.64 o
   9   9   3       53.47       65.24     23.91 o
 -42   0   4       10.81        8.36     34.99 o
 -40   0   4      125.73      115.57     23.75 o
 -38   0   4       65.32       78.29     22.63 o
 -36   0   4       27.04       37.44     18.96 o
 -34   0   4       55.45       69.08     19.55 o
 -32   0   4     1502.07     1451.40     39.68 o
 -30   0   4      184.91      212.87     20.08 o
 -28   0   4       49.41       56.19     15.71 o
 -26   0   4      187.87      200.30     16.83 o
 -24   0   4      539.44      472.19     19.87 o
 -22   0   4      236.83      219.85     15.71 o
 -20   0   4      859.19      798.72     21.78 o
 -18   0   4     3306.17     3233.47     36.32 o
 -16   0   4     9559.55     9109.41     78.88 o
 -14   0   4      106.58       66.95      8.68 o
 -12   0   4     3993.24     3674.35     37.60 o
 -10   0   4      922.34      883.56     14.75 o
  -8   0   4     4056.51     3466.48     31.48 o
  -6   0   4     3318.59     3634.35     35.04 o
  -4   0   4    35128.02    32541.68    105.21 o
   2   0   4        6.91       15.38      3.58 o
   4   0   4     8888.66     8502.73    101.62 o
   6   0   4      478.04      385.32     11.02 o
   8   0   4       55.45       51.55      7.83 o
  10   0   4      318.61      428.73     14.01 o
  12   0   4        4.13        4.10     11.29 o
  14   0   4     2653.57     2603.91     33.93 o
  16   0   4       24.87       31.48      9.80 o
  18   0   4      686.76      678.62     22.00 o
  20   0   4       26.68       50.22     12.36 o
  22   0   4      390.80      403.11     21.30 o
  24   0   4      277.84      235.30     20.40 o
  26   0   4      171.03      147.15     18.75 o
  28   0   4        4.89       33.98     16.08 o
  30   0   4      339.01      456.42     26.63 o
  32   0   4        5.22      -28.28     28.28 o
  34   0   4        0.38       14.38     17.79 o
  36   0   4        9.80      -14.43     30.68 o
  38   0   4       10.60      -13.31     30.25 o
 -43   1   4        3.58       37.17     20.34 o
 -41   1   4       21.83        0.00     31.90 o
 -39   1   4       34.85       20.77     31.69 o
 -37   1   4       61.43       73.50     19.39 o
 -35   1   4       73.36      109.18     20.08 o
 -33   1   4      128.59      151.41     20.72 o
 -31   1   4       12.41        6.87     20.66 o
 -29   1   4      200.30      162.28     19.01 o
 -27   1   4      176.05      177.67     16.88 o
 -25   1   4      174.60      187.52     15.66 o
 -23   1   4      701.16      680.69     22.74 o
 -21   1   4      433.73      395.44     18.11 o
 -19   1   4     1215.87     1148.14     23.97 o
 -17   1   4      193.13      193.91     12.09 o
 -15   1   4     2152.91     2140.08     27.53 o
 -13   1   4       65.90       87.93      8.26 o
 -11   1   4     1325.98     1273.83     18.85 o
  -9   1   4     9144.02     8810.58     62.47 o
  -7   1   4     5387.73     5774.11     47.99 o
  -5   1   4     2932.98     3249.07     21.31 o
  -3   1   4    21377.37    20288.43    122.12 o
  -1   1   4     5123.84     4573.99     28.90 o
   1   1   4    11843.14    12105.33     48.17 o
   3   1   4      746.67      910.94     10.58 o
   5   1   4      310.85      400.85      8.04 o
   7   1   4     3762.36     3749.71     35.79 o
   9   1   4     5935.99     5662.69     52.41 o
  11   1   4     1685.96     1750.92     26.26 o
  13   1   4      448.68      442.42     16.51 o
  15   1   4      191.86      175.33     13.90 o
  17   1   4     1094.50     1009.35     24.82 o
  19   1   4      248.00      251.91     16.08 o
  21   1   4      226.26      248.50     17.89 o
  23   1   4      191.55      160.73     16.78 o
  25   1   4      135.72       99.86     18.69 o
  27   1   4      488.28      533.65     27.96 o
  29   1   4      201.65      227.79     22.58 o
  31   1   4       53.24       92.24     19.71 o
  33   1   4        6.25       18.64     27.64 o
  35   1   4      106.20      165.58     24.39 o
  37   1   4       46.80       70.09     23.01 o
 -42   2   4        5.55       21.62     33.39 o
 -40   2   4       58.56       54.48     23.06 o
 -38   2   4        0.03       -9.37     27.64 o
 -36   2   4       36.66      -10.44     27.64 o
 -34   2   4       64.04       67.69     19.55 o
 -32   2   4      146.21      133.31     19.97 o
 -30   2   4        6.69        9.64     14.97 o
 -28   2   4      192.04      163.72     17.74 o
 -26   2   4       46.11       45.27     14.43 o
 -24   2   4      878.28      835.25     25.99 o
 -22   2   4      453.34      412.91     19.33 o
 -20   2   4     1879.38     1926.89     32.65 o
 -18   2   4      385.73      397.84     16.35 o
 -16   2   4      573.05      534.07     16.78 o
 -14   2   4       25.40       26.20      8.36 o
 -12   2   4     7789.62     8138.78     72.75 o
 -10   2   4      653.83      858.26     17.15 o
  -8   2   4      163.88      225.92     10.01 o
  -6   2   4      530.49      583.18     13.90 o
  -4   2   4     7866.81     8531.54     98.34 o
  -2   2   4      676.57      937.86     11.60 o
   0   2   4     4660.81     5418.91     44.31 o
   2   2   4      333.02      479.09      9.06 o
   4   2   4     8752.57     9267.15     52.94 o
   6   2   4      171.57      236.31     11.72 o
   8   2   4      474.80      547.07     15.76 o
  10   2   4      465.85      450.35     15.76 o
  12   2   4     1118.51     1181.64     24.92 o
  14   2   4      128.74      131.71     13.95 o
  16   2   4      981.47      926.16     24.92 o
  18   2   4      355.85      350.12     18.27 o
  20   2   4      332.63      305.92     19.17 o
  22   2   4       46.97       29.24     14.97 o
  24   2   4      414.88      418.50     24.77 o
  26   2   4       18.61      -19.07     23.81 o
  28   2   4       88.93       77.81     20.34 o
  30   2   4       41.89       52.30     19.28 o
  32   2   4        7.58       29.61     18.59 o
  34   2   4       27.53        3.99     32.81 o
  36   2   4        6.65        7.46     20.98 o
 -41   3   4        6.91       -4.37     33.66 o
 -39   3   4        0.34      -28.97     28.97 o
 -37   3   4       11.64       20.93     27.85 o
 -35   3   4        1.02        5.33     26.20 o
 -33   3   4       22.65       27.75     18.59 o
 -31   3   4      147.61      178.79     20.29 o
 -29   3   4       39.57       54.80     14.59 o
 -27   3   4      370.24      385.96     22.32 o
 -25   3   4       13.08       18.05     21.36 o
 -23   3   4      133.80      123.61     15.55 o
 -21   3   4      104.48      110.62     14.65 o
 -19   3   4      808.95      752.81     23.06 o
 -17   3   4      206.95      209.36     14.49 o
 -15   3   4      454.29      445.08     17.52 o
 -13   3   4      844.64      821.88     20.77 o
 -11   3   4     3747.80     4112.88     40.32 o
  -9   3   4      659.83      682.40     17.79 o
  -7   3   4        0.23        8.95     12.57 o
  -5   3   4     1444.72     1513.77     16.78 o
  -3   3   4     2931.11     3364.78     35.20 o
  -1   3   4      375.88      408.20      9.96 o
   1   3   4      213.51      267.32      8.91 o
   3   3   4      503.29      466.89     10.92 o
   5   3   4     1822.16     2021.58     42.69 o
   7   3   4     1547.80     1618.73     27.00 o
   9   3   4      903.02      885.90     21.89 o
  11   3   4     1505.89     1462.58     29.03 o
  13   3   4      156.74      182.25     16.35 o
  15   3   4      393.31      390.33     19.81 o
  17   3   4      953.21      935.75     27.32 o
  19   3   4      258.07      217.24     18.53 o
  21   3   4      114.07       89.26     16.67 o
  23   3   4      141.25      167.66     18.43 o
  25   3   4        7.03       21.09     16.24 o
  27   3   4       27.02       -6.50     26.20 o
  29   3   4       18.47       22.69     27.80 o
  31   3   4       36.42       10.33     21.30 o
  33   3   4        0.07       29.19     19.23 o
  35   3   4        8.56       -6.44     30.57 o
 -38   4   4        2.20       27.06     31.10 o
 -36   4   4        5.64        0.00     29.82 o
 -34   4   4        1.05       28.28     19.49 o
 -32   4   4        2.63      -22.16     25.35 o
 -30   4   4       17.03        7.99     18.48 o
 -28   4   4       16.51       20.82     23.17 o
 -26   4   4       53.88       36.85     17.36 o
 -24   4   4      172.21      162.44     18.21 o
 -22   4   4        2.71       -4.85     20.03 o
 -20   4   4      117.35       93.26     15.66 o
 -18   4   4       65.78       48.52     15.66 o
 -16   4   4      252.72      255.32     17.31 o
 -14   4   4      235.32      241.10     15.50 o
 -12   4   4      241.88      281.58     15.50 o
 -10   4   4        7.54       21.94      9.85 o
  -8   4   4        0.69       11.61     15.23 o
  -6   4   4      230.65      185.23     14.49 o
  -4   4   4      169.21      163.80      9.25 o
  -2   4   4       76.74       56.03      9.67 o
   0   4   4      452.19      459.70     11.98 o
   2   4   4      801.92      831.02     20.88 o
   4   4   4       74.97       92.88      8.54 o
   6   4   4      701.13      774.00     22.16 o
   8   4   4        2.14       13.26     16.14 o
  10   4   4        0.03      -14.06     17.31 o
  12   4   4       65.98       64.50     14.49 o
  14   4   4        0.61       10.23     18.75 o
  16   4   4        0.28        3.62     19.81 o
  18   4   4        9.62        7.14     14.27 o
  20   4   4       56.82       58.96     16.83 o
  22   4   4      130.40      131.49     20.29 o
  24   4   4       34.94       19.07     27.80 o
  26   4   4        0.00       -5.11     25.56 o
  28   4   4        4.66       20.03     28.17 o
  30   4   4        4.98       27.27     28.76 o
  32   4   4        1.02       14.54     20.40 o
  34   4   4        0.38        6.66     32.81 o
 -37   5   4        7.56       10.92     28.65 o
 -35   5   4       57.62       59.54     21.89 o
 -33   5   4       52.40       63.75     21.57 o
 -31   5   4       10.92        7.30     27.32 o
 -29   5   4        0.88       11.98     24.13 o
 -27   5   4       21.26       37.07     18.80 o
 -25   5   4      175.77      200.52     20.45 o
 -23   5   4      108.28       73.82     18.75 o
 -21   5   4       14.68       33.87     15.23 o
 -19   5   4      696.67      635.53     26.15 o
 -17   5   4       30.23       41.49     14.97 o
 -15   5   4      604.45      572.74     23.54 o
 -13   5   4      159.76      210.90     16.67 o
 -11   5   4        4.91       -9.69     19.65 o
  -9   5   4     1070.76     1039.55     27.59 o
  -7   5   4      122.66      113.28     16.03 o
  -5   5   4       88.06       78.58     18.75 o
  -3   5   4       13.55       15.16     13.50 o
  -1   5   4      222.39      189.70     10.97 o
   1   5   4      893.75      811.38     17.64 o
   3   5   4      603.73      598.25     16.19 o
   5   5   4      106.18       84.35     10.67 o
   7   5   4        1.98       -7.83     18.80 o
   9   5   4       52.96       42.07     14.91 o
  11   5   4        2.45      -18.37     19.97 o
  13   5   4       17.14        2.56     23.65 o
  15   5   4       55.66       35.95     16.99 o
  17   5   4      146.32       93.26     17.95 o
  19   5   4       73.35       50.91     18.80 o
  21   5   4        1.60       12.89     23.11 o
  23   5   4        0.80       29.08     18.69 o
  25   5   4       32.61       12.73     30.25 o
  27   5   4        8.86       29.93     19.81 o
  29   5   4        1.93      -12.30     32.17 o
  31   5   4        0.07      -26.15     32.91 o
 -34   6   4        0.53        4.37     23.22 o
 -32   6   4        0.02       18.69     26.20 o
 -30   6   4       11.83       21.68     20.98 o
 -28   6   4       57.86       77.49     20.82 o
 -26   6   4        3.09       23.91     18.85 o
 -24   6   4       13.69      -28.28     28.28 o
 -22   6   4       18.39      -16.03     27.32 o
 -20   6   4        0.06      -25.14     25.14 o
 -18   6   4        0.00       16.14     24.61 o
 -16   6   4       16.48      -16.94     21.84 o
 -14   6   4       27.04       17.68     22.16 o
 -12   6   4      108.38      115.94     17.42 o
 -10   6   4       12.31       26.95     15.87 o
  -8   6   4        0.01      -21.25     21.25 o
  -6   6   4        7.76      -11.18     21.14 o
  -4   6   4        0.00        6.85     14.45 o
  -2   6   4       50.99       59.36     28.12 o
   0   6   4       27.43       -0.39     20.53 o
   2   6   4      280.83      250.79     14.10 o
   4   6   4       11.91       18.97     12.56 o
   6   6   4        5.14        1.33     15.13 o
   8   6   4       82.21       51.98     17.95 o
  10   6   4        9.58      -24.61     24.61 o
  12   6   4       38.22       11.77     27.11 o
  14   6   4        0.94      -19.97     26.04 o
  16   6   4       10.37       14.49     25.72 o
  18   6   4        3.32       25.35     25.99 o
  20   6   4        2.71      -15.98     24.45 o
  22   6   4        0.06       27.11     20.45 o
  24   6   4        1.06       11.82     30.94 o
  26   6   4       12.59       10.39     31.74 o
  28   6   4       23.14       52.67     23.91 o
 -29   7   4        0.04       -8.63     31.42 o
 -27   7   4        1.20      -18.53     31.74 o
 -25   7   4        5.11      -32.43     32.43 o
 -23   7   4       20.23       22.69     28.92 o
 -21   7   4       42.38       53.52     20.24 o
 -19   7   4        2.67       -3.52     26.26 o
 -17   7   4        2.16       28.65     17.95 o
 -15   7   4        0.04      -18.00     24.07 o
 -13   7   4      139.94      177.24     20.13 o
 -11   7   4        3.89      -23.27     27.53 o
  -9   7   4        2.19      -15.23     24.55 o
  -7   7   4        0.40      -24.13     24.13 o
  -5   7   4      154.57      177.37     22.05 o
  -3   7   4      104.58      101.26     13.14 o
  -1   7   4        6.27       -6.80     18.92 o
   1   7   4       34.23       20.22     15.23 o
   3   7   4        0.17       12.42     16.28 o
   5   7   4       19.04       -3.11     18.30 o
   7   7   4       58.27       65.67     20.34 o
   9   7   4       31.93       50.17     19.55 o
  11   7   4       51.97       76.37     20.03 o
  13   7   4       10.50       43.88     16.72 o
  15   7   4       10.29       21.89     27.85 o
  17   7   4        1.36      -26.58     27.75 o
  19   7   4        0.00       25.72     29.13 o
  21   7   4       12.49      -37.17     37.17 o
  23   7   4       14.49       10.81     33.45 o
 -24   8   4       17.02       -4.42     33.13 o
 -22   8   4        5.46       19.17     29.72 o
 -20   8   4        1.76       12.36     30.68 o
 -18   8   4        2.04       21.94     26.26 o
 -16   8   4       26.49       23.27     26.90 o
 -14   8   4      101.34       92.78     25.46 o
 -12   8   4       46.32       25.94     29.88 o
 -10   8   4        7.68        5.49     27.32 o
  -8   8   4       20.09       21.57     27.48 o
  -6   8   4       17.45       18.69     19.33 o
  -4   8   4        4.83        2.81     21.41 o
  -2   8   4        8.38       -5.33     19.15 o
   0   8   4        6.62       -1.59     16.04 o
   2   8   4       69.16       46.85     18.12 o
   4   8   4      150.37      165.97     18.08 o
   6   8   4       21.69       41.17     21.52 o
   8   8   4       15.55      -15.29     30.89 o
  10   8   4       12.83        9.80     28.28 o
  12   8   4        7.76      -31.21     31.21 o
  14   8   4       16.22       27.96     22.74 o
  16   8   4        0.72       16.03     21.36 o
  18   8   4       36.74       12.20     25.56 o
 -13   9   4       10.90       16.40     23.54 o
 -11   9   4       43.13       78.50     24.71 o
  -9   9   4       10.46       21.25     33.55 o
  -7   9   4        0.04      -31.42     31.42 o
  -5   9   4        1.07        3.18     20.53 o
  -3   9   4        9.87       17.64     26.87 o
  -1   9   4        0.00       26.08     22.77 o
   1   9   4        2.98      -21.95     21.95 o
   3   9   4       33.94       29.34     16.66 o
   5   9   4       58.75       38.22     20.40 o
   7   9   4        4.42        6.60     33.07 o
 -43   1   5        0.70       -8.68     31.21 o
 -41   1   5        4.97       20.24     27.48 o
 -39   1   5       49.24       26.31     31.37 o
 -37   1   5        1.71       13.95     25.03 o
 -35   1   5       28.97       57.25     17.31 o
 -33   1   5        0.02       -7.46     23.11 o
 -31   1   5      120.39      105.56     18.00 o
 -29   1   5        1.21      -15.13     20.45 o
 -27   1   5      125.98      127.98     15.76 o
 -25   1   5      358.24      339.63     18.11 o
 -23   1   5        0.38      -10.55     17.58 o
 -21   1   5     1413.79     1304.08     27.59 o
 -19   1   5      137.49      131.65     12.84 o
 -17   1   5      203.48      188.80     12.52 o
 -15   1   5      619.75      652.79     16.99 o
 -13   1   5       23.87        7.72      7.30 o
 -11   1   5        7.32       34.46      6.66 o
  -9   1   5     4289.00     4455.33     40.74 o
  -7   1   5     1850.81     2046.98     22.05 o
  -5   1   5    19668.37    18948.73    157.64 o
  -3   1   5       29.56       20.07      4.58 o
  -1   1   5     9131.81     9504.65     90.75 o
   1   1   5     3178.61     3455.10     25.75 o
   3   1   5     1356.08     1327.94     40.37 o
   5   1   5     1246.77     1207.67     13.80 o
   7   1   5      947.44      914.93     18.43 o
   9   1   5     7327.34     7431.51     73.28 o
  11   1   5     1074.18      939.48     21.41 o
  13   1   5      760.98      788.17     21.09 o
  15   1   5      137.52      113.39     12.89 o
  17   1   5      375.44      326.95     18.05 o
  19   1   5       44.72       26.84     13.00 o
  21   1   5      194.07      207.17     17.52 o
  23   1   5        5.74      -14.38     20.29 o
  25   1   5      159.51      185.29     19.17 o
  27   1   5        6.69        6.92     16.51 o
  29   1   5       59.33       64.18     19.97 o
  31   1   5        0.45      -28.33     28.33 o
  33   1   5       33.02       43.67     21.46 o
  35   1   5        7.20       45.91     20.34 o
  37   1   5        6.60       52.62     20.13 o
 -42   2   5        3.82       10.76     21.41 o
 -40   2   5        6.25      -12.04     30.73 o
 -38   2   5       41.99       70.09     21.41 o
 -36   2   5       31.65       43.35     18.91 o
 -34   2   5      126.30      137.51     19.92 o
 -32   2   5      109.51       95.23     18.96 o
 -30   2   5      146.58      127.82     17.89 o
 -28   2   5       35.25       46.23     15.76 o
 -26   2   5       56.80       48.36     15.44 o
 -24   2   5      255.03      268.16     19.17 o
 -22   2   5       20.84       14.22     11.45 o
 -20   2   5       20.46       34.56     11.56 o
 -18   2   5      807.84      704.71     20.13 o
 -16   2   5     1780.08     2020.46     30.20 o
 -14   2   5     2501.01     2223.70     29.66 o
 -12   2   5      576.19      556.55     15.71 o
 -10   2   5      237.56      287.60     11.82 o
  -8   2   5     3569.91     3981.70     42.07 o
  -6   2   5       68.12      168.08      9.64 o
  -4   2   5      514.55      610.36     10.21 o
  -2   2   5      136.22      149.53     12.04 o
   0   2   5      919.31     1025.42     23.11 o
   2   2   5     1220.53     1106.97     13.65 o
   4   2   5      116.80      118.01      6.87 o
   6   2   5       71.89       53.05      8.84 o
   8   2   5     1449.28     1469.24     24.55 o
  10   2   5      213.29      189.17     13.63 o
  12   2   5     2611.26     2522.53     35.95 o
  14   2   5     1232.22     1101.70     26.04 o
  16   2   5       58.80       57.04     13.42 o
  18   2   5      336.45      354.65     19.87 o
  20   2   5      104.23      130.43     16.14 o
  22   2   5       75.93       56.40     16.35 o
  24   2   5       63.25       68.22     17.95 o
  26   2   5        0.22       -3.09     25.19 o
  28   2   5       22.55        7.46     18.00 o
  30   2   5       14.53       16.14     27.22 o
  32   2   5        0.63       -3.83     27.37 o
  34   2   5        9.99       22.74     28.60 o
  36   2   5        3.27       24.39     30.14 o
 -41   3   5       16.99       48.89     21.20 o
 -39   3   5        2.73       26.42     28.23 o
 -37   3   5       28.82       53.10     20.03 o
 -35   3   5        8.02       31.80     17.58 o
 -33   3   5       28.66       89.63     16.40 o
 -31   3   5       14.64        9.16     25.14 o
 -29   3   5       11.64       30.52     15.55 o
 -27   3   5      194.86      206.16     18.80 o
 -25   3   5      193.96      178.36     17.89 o
 -23   3   5        1.37       -2.29     18.32 o
 -21   3   5        0.06      -10.49     17.89 o
 -19   3   5     1402.46     1302.06     28.87 o
 -17   3   5        3.16       10.86     16.30 o
 -15   3   5      393.96      480.76     17.58 o
 -13   3   5      364.76      352.30     15.34 o
 -11   3   5     4702.14     4294.06     42.13 o
  -9   3   5     1532.64     1761.84     27.32 o
  -7   3   5      917.71     1028.90     21.04 o
  -5   3   5      144.75      126.52      7.59 o
  -3   3   5     2804.78     2795.46     23.01 o
  -1   3   5      224.16      279.91      9.21 o
   1   3   5      163.86      204.12      8.66 o
   3   3   5      760.22      747.35     18.37 o
   5   3   5     1380.28     1272.57     29.85 o
   7   3   5        4.02       13.79     14.01 o
   9   3   5        1.28      -14.75     15.82 o
  11   3   5      186.20      228.58     15.82 o
  13   3   5        2.89        0.00     16.35 o
  15   3   5      486.94      526.62     21.78 o
  17   3   5        2.10       17.52     17.79 o
  19   3   5      185.09      209.31     18.43 o
  21   3   5       79.27       78.18     17.47 o
  23   3   5      207.39      247.49     21.68 o
  25   3   5      193.85      212.77     21.52 o
  27   3   5       16.38      -10.17     26.26 o
  29   3   5       33.82        5.49     30.73 o
  31   3   5       39.15       94.64     21.78 o
  33   3   5       30.54        4.15     32.49 o
  35   3   5        7.17       26.79     22.05 o
 -40   4   5       11.67      -34.56     34.56 o
 -38   4   5        0.37       24.77     28.60 o
 -36   4   5       77.11       95.71     23.17 o
 -34   4   5        1.52        6.34     19.97 o
 -32   4   5        6.01       23.75     25.35 o
 -30   4   5        0.11       20.61     23.38 o
 -28   4   5       94.80      146.14     18.96 o
 -26   4   5        5.61       12.52     16.14 o
 -24   4   5      289.07      296.97     20.50 o
 -22   4   5       20.24        6.07     20.18 o
 -20   4   5      816.83      820.60     27.96 o
 -18   4   5      139.57      159.46     16.99 o
 -16   4   5      647.02      696.62     23.49 o
 -14   4   5        0.56        1.97     15.76 o
 -12   4   5       34.35       21.94     11.18 o
 -10   4   5      279.90      226.13     15.55 o
  -8   4   5     2771.53     2786.26     38.29 o
  -6   4   5      836.21      758.98     21.84 o
  -4   4   5      607.79      596.16     14.01 o
  -2   4   5       13.12       30.86     16.88 o
   0   4   5      800.18      897.47     16.47 o
   2   4   5        3.25       14.79     10.57 o
   4   4   5      437.92      409.78     23.22 o
   8   4   5      254.35      340.05     18.75 o
  10   4   5       76.08       69.13     14.54 o
  12   4   5      338.81      332.44     18.48 o
  14   4   5       17.88       35.15     13.69 o
  16   4   5        0.03        7.62     18.64 o
  18   4   5        4.00        8.15     22.53 o
  20   4   5       70.63       73.12     17.20 o
  22   4   5       47.45       40.26     18.05 o
  24   4   5        0.92        6.60     24.23 o
  26   4   5       10.48       29.19     18.69 o
  28   4   5       38.46       22.69     32.38 o
  30   4   5        0.52       22.16     28.28 o
  32   4   5        3.72      -31.16     31.16 o
 -37   5   5        1.63        6.50     31.58 o
 -35   5   5        5.30       10.17     28.60 o
 -33   5   5       20.93       14.38     20.82 o
 -31   5   5       81.65       84.15     21.89 o
 -29   5   5       27.85       13.63     27.48 o
 -27   5   5      108.78      110.94     20.66 o
 -25   5   5       60.98       19.76     28.87 o
 -23   5   5      128.62      142.79     19.01 o
 -21   5   5        2.20       19.01     21.14 o
 -19   5   5      150.14      155.62     19.07 o
 -17   5   5      209.10      159.35     18.91 o
 -15   5   5       69.77       75.36     16.14 o
 -13   5   5      114.93      144.38     15.98 o
 -11   5   5       99.79      122.17     14.22 o
  -9   5   5      186.43      174.42     16.19 o
  -7   5   5       22.53       40.85     13.31 o
  -5   5   5       19.46        6.25     10.51 o
  -3   5   5        0.19      -10.08     12.86 o
  -1   5   5       20.98       13.11      9.69 o
   1   5   5       70.63       59.68      9.82 o
   3   5   5      110.91       96.92     10.90 o
   5   5   5      219.02      199.23     12.79 o
   7   5   5        2.48        6.98     19.81 o
   9   5   5       32.61       32.22     15.34 o
  11   5   5       16.46       24.82     16.14 o
  13   5   5      254.96      318.38     21.30 o
  15   5   5       41.88       81.80     16.35 o
  17   5   5        3.11       10.44     22.53 o
  19   5   5        0.13      -25.35     25.35 o
  21   5   5       47.67       18.37     26.47 o
  23   5   5        0.15       14.17     25.46 o
  25   5   5        3.06       -7.51     30.68 o
  27   5   5       45.57       -6.02     35.47 o
  29   5   5       16.30        2.13     34.88 o
 -34   6   5        0.08       17.42     29.88 o
 -32   6   5        8.50        6.18     30.62 o
 -30   6   5       16.76      -11.77     29.61 o
 -28   6   5        3.70      -29.24     29.24 o
 -26   6   5      128.69      155.83     22.48 o
 -24   6   5        3.89       20.24     24.77 o
 -22   6   5       21.91       12.89     25.94 o
 -20   6   5       15.29      -25.62     25.62 o
 -18   6   5       16.63       23.59     16.62 o
 -16   6   5       14.76      -12.78     23.22 o
 -14   6   5       89.64      107.21     18.59 o
 -12   6   5      212.55      181.56     20.03 o
 -10   6   5      214.54      190.40     18.96 o
  -8   6   5       72.91       73.66     15.29 o
  -6   6   5        1.69       10.76     14.54 o
  -4   6   5      191.78      181.75     12.93 o
  -2   6   5       44.76       34.64     11.29 o
   0   6   5      109.94      154.88     12.77 o
   2   6   5       83.68       85.09     18.03 o
   4   6   5      151.29       97.45     14.03 o
   6   6   5      145.08      143.00     18.96 o
   8   6   5       67.82       52.94     16.88 o
  10   6   5        6.20        0.75     16.83 o
  12   6   5        2.85      -26.04     26.04 o
  14   6   5       93.54       55.60     20.40 o
  16   6   5        0.00       13.31     18.75 o
  18   6   5        8.83        6.98     28.23 o
  20   6   5        1.21       -5.49     27.85 o
  22   6   5        1.12      -17.36     31.90 o
  24   6   5        0.76      -30.25     30.25 o
  26   6   5        2.37       30.36     21.68 o
 -29   7   5        4.33       27.96     32.11 o
 -27   7   5        0.01       28.81     30.36 o
 -25   7   5        6.39       23.65     25.51 o
 -23   7   5        8.50      -31.58     31.58 o
 -21   7   5        0.84        5.43     27.64 o
 -19   7   5       11.40        7.03     29.98 o
 -17   7   5       29.16       57.68     18.85 o
 -15   7   5        0.97       -9.91     26.47 o
 -13   7   5        0.21      -24.23     24.23 o
 -11   7   5        7.34       35.36     17.26 o
  -9   7   5       25.57       48.68     16.88 o
  -7   7   5       76.42       63.38     18.59 o
  -5   7   5       19.53       21.05     12.56 o
  -3   7   5        3.87       12.20     17.06 o
  -1   7   5       39.29        4.70     19.29 o
   1   7   5       26.63       21.26     13.82 o
   3   7   5        0.88        2.78     13.74 o
   5   7   5       43.72       36.18     15.20 o
   7   7   5      235.15      230.93     25.03 o
   9   7   5       12.31      -18.80     26.84 o
  11   7   5       26.11       38.77     20.08 o
  13   7   5        0.89       -9.11     27.27 o
  15   7   5        7.39       24.61     29.40 o
  17   7   5        1.53        0.00     32.01 o
  19   7   5       13.70      -16.46     32.49 o
  21   7   5       86.44       89.15     25.19 o
  23   7   5       25.35       41.59     23.86 o
 -24   8   5        0.27      -35.04     35.04 o
 -22   8   5       11.91      -12.78     30.89 o
 -20   8   5       18.83       40.26     21.36 o
 -18   8   5        0.02       16.03     20.18 o
 -16   8   5        5.13      -31.48     31.48 o
 -14   8   5        2.48       15.23     28.55 o
 -12   8   5        0.94       -7.46     29.82 o
 -10   8   5       28.94        9.21     29.19 o
  -8   8   5       50.87       95.49     20.50 o
  -6   8   5       83.50       95.65     20.82 o
  -4   8   5        7.75       18.09     19.18 o
  -2   8   5       48.00       22.83     21.30 o
   0   8   5       76.95       78.11     14.31 o
   2   8   5       48.65       38.10     17.58 o
   4   8   5        5.20       -9.59     21.68 o
   6   8   5       32.07       23.17     31.00 o
   8   8   5      200.03      160.68     27.00 o
  10   8   5       53.73       60.61     22.00 o
  12   8   5       10.68       18.69     32.81 o
  14   8   5        0.00       12.84     34.40 o
  16   8   5       32.91       47.61     25.03 o
 -13   9   5       29.26        8.79     35.20 o
 -11   9   5       15.39      -33.93     33.93 o
  -9   9   5       13.08        0.00     33.61 o
  -7   9   5       36.57       46.76     23.17 o
  -5   9   5        1.60        3.73     17.45 o
  -3   9   5       38.01       32.62     19.09 o
  -1   9   5       26.60       23.41     18.42 o
   1   9   5        1.53      -21.99     21.99 o
   3   9   5        1.25      -20.70     24.38 o
   5   9   5        0.34       23.92     19.50 o
 -44   0   6        1.45      -26.58     33.87 o
 -42   0   6       25.58       43.35     23.01 o
 -40   0   6      128.09      120.90     24.34 o
 -38   0   6       15.32       15.13     19.23 o
 -36   0   6       12.14        4.95     24.07 o
 -34   0   6       93.76       77.76     19.01 o
 -32   0   6       84.10       68.17     16.88 o
 -30   0   6      659.71      621.37     25.94 o
 -28   0   6      214.90      264.69     18.16 o
 -26   0   6      806.26      818.21     25.24 o
 -24   0   6     1866.27     1751.03     33.98 o
 -22   0   6     5313.17     4928.85     51.13 o
 -20   0   6     1898.88     1915.01     30.52 o
 -18   0   6      905.72      972.44     21.68 o
 -16   0   6     1853.06     1876.45     26.95 o
 -14   0   6     2337.38     1946.22     26.04 o
 -12   0   6       40.94       23.97      7.46 o
 -10   0   6     6972.52     7078.35     61.41 o
  -8   0   6     1063.81     1046.58     17.10 o
  -6   0   6     2905.27     3222.02     30.41 o
  -4   0   6     4343.16     3722.60     44.28 o
  -2   0   6      248.86      252.38      6.89 o
   0   0   6     5454.88     5236.37     96.40 o
   2   0   6        6.34       -6.29      6.29 o
   6   0   6     8670.15     9390.19     78.88 o
   8   0   6     4114.41     3943.09     38.83 o
  10   0   6     2743.73     2874.09     35.47 o
  12   0   6      660.81      558.41     18.48 o
  14   0   6      852.91      892.02     24.23 o
  16   0   6     1365.19     1221.37     28.92 o
  18   0   6     1037.96     1043.54     28.39 o
  20   0   6       33.25        9.69     13.42 o
  22   0   6      665.69      573.22     25.88 o
  24   0   6      130.96       79.62     19.23 o
  26   0   6      520.08      582.59     28.81 o
  28   0   6       47.12       85.80     19.55 o
  30   0   6      104.78      129.90     22.90 o
  32   0   6        3.79       23.49     20.03 o
  34   0   6      107.39      156.69     26.90 o
  36   0   6       36.00       78.93     24.50 o
 -43   1   6        5.86       50.70     20.93 o
 -41   1   6       19.67       11.08     20.72 o
 -39   1   6        0.05      -27.64     27.64 o
 -37   1   6       42.33       33.82     19.28 o
 -35   1   6      151.47      138.84     21.68 o
 -33   1   6      415.26      469.58     26.15 o
 -31   1   6      101.16      112.91     17.20 o
 -29   1   6       14.84       13.85     20.88 o
 -27   1   6       97.20      108.17     14.27 o
 -25   1   6      253.23      279.93     16.94 o
 -23   1   6     1814.66     1636.26     32.01 o
 -21   1   6       95.26      105.66     13.10 o
 -19   1   6        2.22      -12.09     13.90 o
 -17   1   6     2488.63     2706.75     33.82 o
 -15   1   6     3620.54     3339.35     35.58 o
 -13   1   6      210.15      229.33     11.24 o
 -11   1   6        2.51        5.33      6.92 o
  -9   1   6        4.78        6.98      6.76 o
  -7   1   6     3576.68     3286.41     32.43 o
  -5   1   6      581.87      596.08     14.01 o
  -3   1   6    17595.28    17878.23    140.10 o
  -1   1   6       22.75       32.62      6.10 o
   1   1   6      518.29      377.18      8.49 o
   3   1   6       75.88       60.60      5.76 o
   5   1   6     2245.17     2331.71     20.11 o
   7   1   6     1666.25     1653.03     25.56 o
   9   1   6     1720.20     1526.86     26.58 o
  11   1   6      307.64      296.06     15.18 o
  13   1   6     2075.83     1972.74     33.39 o
  15   1   6      241.34      239.82     16.56 o
  17   1   6       22.46        5.43     18.53 o
  19   1   6      277.06      312.04     18.64 o
  21   1   6      277.32      293.35     20.56 o
  23   1   6       75.25       84.52     17.31 o
  25   1   6       13.46      -25.67     25.67 o
  27   1   6       74.84       72.91     19.55 o
  29   1   6       68.69       46.87     21.09 o
  31   1   6        0.51       -3.83     27.06 o
  33   1   6        0.04      -28.65     32.01 o
  35   1   6       18.68       29.66     22.10 o
 -42   2   6       27.74       27.80     32.33 o
 -40   2   6        9.07       22.95     20.56 o
 -38   2   6        0.23      -28.07     28.07 o
 -36   2   6      149.58      116.53     21.84 o
 -34   2   6       15.06        3.20     24.29 o
 -32   2   6       78.76       84.63     18.16 o
 -30   2   6        6.31       19.23     22.16 o
 -28   2   6      596.47      562.20     25.78 o
 -26   2   6      147.27      122.97     15.50 o
 -24   2   6      218.56      221.24     17.04 o
 -22   2   6      115.88      110.78     13.00 o
 -20   2   6     2074.84     1913.04     33.34 o
 -18   2   6       33.11       42.93     11.08 o
 -16   2   6      512.13      564.01     17.95 o
 -14   2   6      122.59      105.88     11.08 o
 -12   2   6     4068.36     4342.90     43.62 o
 -10   2   6      592.02      591.75     16.83 o
  -8   2   6        3.63        5.38     11.29 o
  -6   2   6       89.63       75.73      9.16 o
  -4   2   6     9132.34     9664.93    162.20 o
  -2   2   6     5556.73     5993.02     37.60 o
   0   2   6       25.06        4.41      7.92 o
   2   2   6        5.31       34.10      8.87 o
   4   2   6      251.69      249.39      8.64 o
   6   2   6      490.43      503.66     16.67 o
   8   2   6      537.04      466.81     17.04 o
  10   2   6     1875.57     1875.65     31.32 o
  12   2   6       27.11        7.46     18.05 o
  14   2   6      355.23      350.97     18.85 o
  16   2   6      596.48      566.30     23.01 o
  18   2   6       66.82       76.48     14.65 o
  20   2   6       26.69       20.72     22.79 o
  22   2   6        2.38       -1.38     21.41 o
  24   2   6       73.82       40.16     19.01 o
  26   2   6      113.62       97.20     20.08 o
  28   2   6       20.25        1.76     25.56 o
  30   2   6       29.21       50.17     20.08 o
  32   2   6       56.67       79.25     23.06 o
  34   2   6       16.95      -32.65     35.20 o
 -41   3   6       62.93       -2.18     36.59 o
 -39   3   6        5.99       34.30     19.71 o
 -37   3   6        7.61       45.27     20.29 o
 -35   3   6       35.56       48.36     19.39 o
 -33   3   6        0.72        6.55     25.62 o
 -31   3   6       54.18       50.38     17.52 o
 -29   3   6       26.02       11.34     16.30 o
 -27   3   6        5.39        5.27     22.79 o
 -25   3   6       18.90       34.99     13.85 o
 -23   3   6       85.56       47.99     15.44 o
 -21   3   6      179.82      182.30     16.99 o
 -19   3   6      368.70      433.04     19.92 o
 -17   3   6       42.20       30.09     11.61 o
 -15   3   6      136.46      156.31     13.90 o
 -13   3   6      755.02      818.85     21.57 o
 -11   3   6      660.25      699.02     20.03 o
  -9   3   6      220.34      194.87     12.09 o
  -7   3   6      121.05      191.25     12.52 o
  -5   3   6      910.17      916.80     36.22 o
  -3   3   6     1482.29     1624.12     18.64 o
  -1   3   6      596.87      674.38     13.01 o
   1   3   6      488.31      593.97     12.71 o
   3   3   6     2234.27     2244.33     22.76 o
   5   3   6        9.07       19.59      8.48 o
   7   3   6        1.61      -15.02     15.34 o
   9   3   6        0.91      -16.03     17.47 o
  11   3   6       34.19        3.04     18.59 o
  13   3   6     1069.46     1119.86     28.49 o
  15   3   6      300.29      311.51     19.44 o
  17   3   6      213.15      180.33     18.16 o
  19   3   6       69.31       92.94     16.67 o
  21   3   6        0.26      -20.29     24.50 o
  23   3   6       61.67       38.13     20.08 o
  25   3   6        7.30       33.45     17.79 o
  27   3   6      163.34      146.99     23.97 o
  29   3   6       15.28      -13.47     28.97 o
  31   3   6       22.76       20.56     30.52 o
  33   3   6        0.67      -30.78     33.93 o
 -40   4   6       15.66       -4.42     33.82 o
 -38   4   6        0.02       13.58     21.25 o
 -36   4   6       50.01       69.50     21.04 o
 -34   4   6       24.62       13.79     20.93 o
 -32   4   6       76.27       70.51     20.40 o
 -30   4   6       18.81        8.04     25.24 o
 -28   4   6       26.94       27.96     17.95 o
 -26   4   6        0.54       15.60     21.89 o
 -24   4   6        6.38      -14.65     21.89 o
 -22   4   6      149.68      159.35     17.31 o
 -20   4   6      725.64      681.65     25.35 o
 -18   4   6        0.78       -2.24     19.60 o
 -16   4   6        5.67        1.07     17.15 o
 -14   4   6      213.70      209.57     15.44 o
 -12   4   6        7.26       15.92     11.40 o
 -10   4   6      230.22      208.19     15.34 o
  -8   4   6     1137.68     1277.51     28.01 o
  -6   4   6     1354.69     1396.70     28.39 o
  -4   4   6       87.15       81.51      8.73 o
  -2   4   6      413.87      357.53     11.55 o
   2   4   6      118.54      135.46     10.22 o
   4   4   6        0.40        0.56     11.31 o
   6   4   6       70.73       84.52     13.53 o
   8   4   6       27.30       19.81     12.73 o
  10   4   6        5.81      -10.17     18.64 o
  12   4   6       38.06       26.31     15.07 o
  14   4   6      133.89      114.29     17.31 o
  16   4   6       17.07        6.76     21.41 o
  18   4   6      295.99      253.40     23.06 o
  20   4   6        8.75       23.06     25.67 o
  22   4   6       21.84       16.40     27.11 o
  24   4   6       44.34       41.97     19.65 o
  26   4   6        5.98      -29.35     29.35 o
  28   4   6        0.54       17.89     19.01 o
  30   4   6        0.00       72.11     20.18 o
  32   4   6        7.00       24.82     21.36 o
 -37   5   6        0.88      -31.80     31.80 o
 -35   5   6        0.04        5.17     20.98 o
 -33   5   6        5.48      -15.60     30.41 o
 -31   5   6       76.37       56.08     21.84 o
 -29   5   6       88.46       77.22     21.57 o
 -27   5   6        0.51      -19.65     26.04 o
 -25   5   6       32.78       24.82     27.53 o
 -23   5   6       57.53       66.09     18.16 o
 -21   5   6      158.00      195.99     18.21 o
 -19   5   6        0.61       18.59     21.89 o
 -17   5   6      276.45      236.25     19.87 o
 -15   5   6        4.40       -1.81     13.90 o
 -13   5   6       41.34       43.57     14.22 o
 -11   5   6       43.46       41.70     13.74 o
  -9   5   6       18.58       12.30     20.08 o
  -7   5   6     1101.95      976.54     28.01 o
  -5   5   6       44.53       50.41     17.39 o
  -3   5   6       21.20       28.90     11.58 o
  -1   5   6      236.79      202.77     12.29 o
   1   5   6        9.17       30.14     20.58 o
   3   5   6        3.45       14.67     10.90 o
   5   5   6       65.45       63.77     11.25 o
   7   5   6      338.82      256.17     19.65 o
   9   5   6      168.49      188.53     18.00 o
  11   5   6       29.66       35.68     16.08 o
  13   5   6        0.13       -9.91     23.97 o
  15   5   6       65.30       65.56     18.05 o
  17   5   6        0.00      -18.85     24.66 o
  19   5   6        9.59        6.66     18.69 o
  21   5   6       16.66       -1.76     28.55 o
  23   5   6        0.12       43.88     19.12 o
  25   5   6       31.26       53.42     22.21 o
  27   5   6        9.20       10.49     28.55 o
  29   5   6        7.27       31.10     31.42 o
 -34   6   6        1.74      -13.26     32.97 o
 -32   6   6        3.46      -31.48     31.48 o
 -30   6   6        5.85      -27.91     30.78 o
 -28   6   6       63.82       27.48     22.95 o
 -26   6   6        0.34       18.05     30.52 o
 -24   6   6       11.53       13.79     26.79 o
 -22   6   6        2.43       -4.95     26.58 o
 -20   6   6        6.08        8.68     17.68 o
 -18   6   6       37.52       34.14     16.78 o
 -16   6   6       18.24       -5.86     23.59 o
 -14   6   6       86.72       91.60     18.11 o
 -12   6   6       42.75       15.23     22.69 o
 -10   6   6       74.73       86.01     15.92 o
  -8   6   6       12.23        1.33     23.38 o
  -6   6   6       16.75        5.27     21.14 o
  -4   6   6      349.96      346.97     15.83 o
  -2   6   6       46.30       38.07     14.70 o
   0   6   6      269.84      248.29     14.87 o
   2   6   6        5.07        3.41     16.93 o
   4   6   6      252.71      233.27     15.01 o
   6   6   6      118.99      112.69     18.05 o
   8   6   6       56.65       40.00     18.21 o
  10   6   6       13.21       19.97     24.13 o
  12   6   6       39.68        6.39     27.00 o
  14   6   6       72.23       -6.66     32.27 o
  16   6   6       17.28        4.37     19.60 o
  18   6   6        2.44        0.91     20.18 o
  20   6   6        0.52       17.31     29.98 o
  22   6   6        1.42       26.31     28.12 o
  24   6   6        6.32        0.00     32.59 o
  26   6   6       14.85       50.49     23.70 o
 -29   7   6        7.87       21.89     33.77 o
 -27   7   6        1.82      -20.93     33.77 o
 -25   7   6        0.73       12.04     29.93 o
 -23   7   6        0.23      -28.28     28.28 o
 -21   7   6        4.31        3.73     30.68 o
 -19   7   6       26.14       21.57     20.77 o
 -17   7   6        0.01      -24.39     27.22 o
 -15   7   6        5.84       -5.06     25.78 o
 -13   7   6        3.23       17.36     18.21 o
 -11   7   6      206.87      221.66     21.57 o
  -9   7   6        8.66      -20.82     25.94 o
  -7   7   6        8.89       14.27     26.20 o
  -5   7   6        2.57        0.55     18.03 o
  -3   7   6       54.82       59.68     32.22 o
  -1   7   6      116.17      103.82     14.57 o
   1   7   6        4.42      -20.18     20.18 o
   3   7   6      263.59      276.31     17.06 o
   5   7   6       47.91       67.17     23.54 o
   7   7   6       25.20       29.98     20.34 o
   9   7   6       11.69       44.04     19.23 o
  11   7   6       67.24      121.86     21.41 o
  13   7   6      112.11      107.37     23.97 o
  15   7   6       19.21       -7.83     31.16 o
  17   7   6        9.18      -20.34     32.06 o
  19   7   6       51.05       41.38     23.49 o
  21   7   6       31.82      -13.31     36.80 o
 -24   8   6        7.85       18.00     32.27 o
 -22   8   6       35.57       80.53     24.34 o
 -20   8   6       22.14       27.43     33.98 o
 -18   8   6        2.09      -33.13     33.13 o
 -16   8   6        3.55      -28.07     30.09 o
 -14   8   6       12.10        7.83     31.00 o
 -12   8   6        8.38        1.92     31.37 o
 -10   8   6       49.28       39.89     22.53 o
  -8   8   6        0.98      -26.31     30.78 o
  -6   8   6      155.77      163.45     24.77 o
  -4   8   6      216.22      183.93     20.03 o
  -2   8   6       86.43       76.86     18.99 o
   0   8   6        0.29        8.09     19.84 o
   2   8   6       12.17       35.87     17.42 o
   4   8   6       61.30       54.32     16.08 o
   6   8   6      164.14      142.52     27.85 o
   8   8   6        2.58      -20.24     32.22 o
  10   8   6      159.07      179.48     26.04 o
  12   8   6       85.07       99.27     26.31 o
  14   8   6       38.20       -8.79     32.97 o
 -11   9   6        0.25       28.97     29.98 o
  -9   9   6       36.88       13.26     32.86 o
  -7   9   6        1.25       17.52     27.53 o
  -5   9   6        6.97       33.25     17.89 o
  -3   9   6       41.66       22.00     24.34 o
  -1   9   6       55.67       31.07     20.29 o
   1   9   6       29.75       29.28     20.01 o
   3   9   6        5.86       51.18     15.68 o
 -43   1   7       12.37       48.09     21.68 o
 -41   1   7        0.16        5.96     24.66 o
 -39   1   7        2.23      -29.66     29.66 o
 -37   1   7        1.31      -22.42     24.92 o
 -35   1   7      153.73      169.57     21.41 o
 -33   1   7       12.89       11.13     17.26 o
 -31   1   7        4.10        6.87     21.94 o
 -29   1   7       17.79       11.40     20.66 o
 -27   1   7      129.63      102.52     17.04 o
 -25   1   7      468.29      480.23     20.18 o
 -23   1   7      220.84      170.91     17.15 o
 -21   1   7       28.37       22.63     11.93 o
 -19   1   7     1898.77     1838.05     30.78 o
 -17   1   7      140.86      147.58     11.93 o
 -15   1   7     2076.43     2063.97     29.03 o
 -13   1   7       33.89       33.82      7.72 o
 -11   1   7     3024.80     3220.53     32.86 o
  -9   1   7      262.81      351.45     12.89 o
  -7   1   7     3485.37     3635.84     36.43 o
  -5   1   7     4368.22     4655.67     32.22 o
  -3   1   7     1148.21     1257.69     14.40 o
  -1   1   7      349.65      408.31      9.30 o
   1   1   7     4170.03     4387.81     84.60 o
   3   1   7      180.02      157.39     10.20 o
   5   1   7     1133.29     1253.27     16.30 o
   7   1   7       12.91       19.12      9.91 o
   9   1   7        6.04      -11.66     15.07 o
  11   1   7       90.37      110.24     13.15 o
  13   1   7       13.85        5.91     16.78 o
  15   1   7        0.01      -11.82     18.11 o
  17   1   7       46.74       62.53     13.85 o
  19   1   7       14.59        5.70     14.11 o
  21   1   7        0.07      -17.89     21.52 o
  23   1   7       96.13       93.73     19.28 o
  25   1   7        6.10      -25.62     25.62 o
  27   1   7       31.24       10.39     31.21 o
  29   1   7       64.48       73.66     21.68 o
  31   1   7        2.37       24.07     20.56 o
  33   1   7        7.78      -34.72     34.72 o
 -42   2   7        0.10      -21.20     33.82 o
 -40   2   7       15.97       48.52     20.34 o
 -38   2   7       22.79       45.22     19.97 o
 -36   2   7        9.79       34.35     17.95 o
 -34   2   7       35.77      -11.18     27.06 o
 -32   2   7       99.16       83.83     19.23 o
 -30   2   7        1.53        5.49     20.93 o
 -28   2   7        0.01      -19.87     19.87 o
 -26   2   7      129.55      133.94     16.62 o
 -24   2   7      150.41      134.32     15.60 o
 -22   2   7      297.54      285.46     17.58 o
 -20   2   7       35.84       19.65     13.26 o
 -18   2   7        0.81      -13.00     14.01 o
 -16   2   7      138.94       85.16     12.09 o
 -14   2   7      127.79      120.68     11.50 o
 -12   2   7      587.35      490.78     16.51 o
 -10   2   7        6.56       19.92      8.31 o
  -8   2   7      198.77      141.83     10.86 o
  -6   2   7     5064.24     5157.38     51.82 o
  -4   2   7     1563.82     1473.76     17.04 o
  -2   2   7      985.57      900.48     28.07 o
   0   2   7       79.70       55.14      6.64 o
   2   2   7       22.74       45.90     14.94 o
   4   2   7      826.55      793.60     14.06 o
   6   2   7        2.87       23.54      9.32 o
   8   2   7        9.08        9.16     11.18 o
  10   2   7     1154.58     1145.96     27.27 o
  12   2   7      119.94      108.59     15.23 o
  14   2   7        3.92       -9.85     17.89 o
  16   2   7      173.18      181.34     18.00 o
  18   2   7        4.85       14.06     15.07 o
  20   2   7      169.61      165.85     20.08 o
  22   2   7      143.57      182.57     20.45 o
  24   2   7      158.60      175.01     21.73 o
  26   2   7        0.83        5.17     17.95 o
  28   2   7        7.72       51.98     19.17 o
  30   2   7       28.98       70.67     21.78 o
  32   2   7        0.16      -23.49     32.27 o
 -41   3   7        0.77       15.02     29.77 o
 -39   3   7       20.49       53.15     22.10 o
 -37   3   7       77.89      124.78     23.43 o
 -35   3   7       51.14       76.27     18.64 o
 -33   3   7       11.29      -27.43     27.43 o
 -31   3   7        4.39        3.04     24.92 o
 -29   3   7      132.30      145.24     20.56 o
 -27   3   7       80.97       70.35     17.36 o
 -25   3   7      136.13      136.23     15.66 o
 -23   3   7        1.73       15.60     13.15 o
 -21   3   7      427.84      430.75     20.40 o
 -19   3   7      658.38      666.85     23.33 o
 -17   3   7       36.34       17.15     18.21 o
 -15   3   7     1022.81     1000.56     24.29 o
 -13   3   7      155.26      138.42     13.42 o
 -11   3   7       41.15        8.20     15.50 o
  -9   3   7      404.68      349.06     15.76 o
  -7   3   7     2108.93     1957.24     29.88 o
  -5   3   7      167.02      167.85      8.94 o
  -3   3   7       94.73      182.95      9.13 o
  -1   3   7        2.71        1.11     20.93 o
   1   3   7     3220.68     3182.45     27.49 o
   3   3   7     1292.07     1254.53     18.43 o
   5   3   7      148.74       82.80     22.37 o
   7   3   7      401.08      367.64     18.43 o
   9   3   7     1661.04     1646.48     33.18 o
  11   3   7        0.86      -19.65     19.65 o
  13   3   7      132.68      108.75     16.14 o
  15   3   7      136.52      110.24     16.46 o
  17   3   7      265.29      275.72     21.68 o
  19   3   7       44.62       47.24     16.56 o
  21   3   7       63.98       42.98     18.16 o
  23   3   7        0.70      -28.12     28.12 o
  25   3   7       53.91       39.68     22.16 o
  27   3   7        3.48      -29.72     29.72 o
  29   3   7        0.79        0.00     27.96 o
  31   3   7        2.90        0.00     28.92 o
 -40   4   7        2.56       -6.66     32.33 o
 -38   4   7        0.46      -10.44     33.13 o
 -36   4   7        7.51        9.80     30.25 o
 -34   4   7        1.97       10.12     18.11 o
 -32   4   7       74.57       63.80     20.82 o
 -30   4   7      107.42      110.08     20.08 o
 -28   4   7        5.83      -22.79     25.14 o
 -26   4   7        5.72       30.73     16.08 o
 -24   4   7       16.10       33.66     15.13 o
 -22   4   7       28.57       19.01     20.24 o
 -20   4   7       17.76      -18.00     22.26 o
 -18   4   7      240.82      174.69     17.52 o
 -16   4   7      243.88      289.99     17.84 o
 -14   4   7      163.62      150.56     14.38 o
 -12   4   7       94.77       99.59     13.37 o
 -10   4   7      229.27      303.36     17.74 o
  -8   4   7      764.12      994.28     25.72 o
  -6   4   7        0.31        5.65     17.89 o
  -4   4   7       73.89       72.41      9.08 o
  -2   4   7      314.76      261.69     11.07 o
   0   4   7      485.93      609.08     15.10 o
   2   4   7      168.18      140.23     10.73 o
   4   4   7      155.52      161.79     13.58 o
   6   4   7      109.10       66.95     15.82 o
   8   4   7      148.79      195.78     16.56 o
  10   4   7       23.85       51.71     14.81 o
  12   4   7      109.92      130.32     17.89 o
  14   4   7      592.48      553.35     26.15 o
  16   4   7        2.55       20.03     20.56 o
  18   4   7       27.96       30.46     17.84 o
  20   4   7       72.86       77.81     19.07 o
  22   4   7       36.65       48.36     20.18 o
  24   4   7        0.12       25.72     27.16 o
  26   4   7        7.54       -7.83     28.49 o
  28   4   7        0.44       18.75     29.13 o
  30   4   7       26.26       13.31     32.11 o
 -37   5   7        4.79       24.07     32.06 o
 -35   5   7        0.00       29.93     20.34 o
 -33   5   7        0.38       -5.86     29.66 o
 -31   5   7        1.96        7.35     28.07 o
 -29   5   7        0.68       13.05     17.68 o
 -27   5   7       55.98      102.31     18.91 o
 -25   5   7       82.67       82.12     20.77 o
 -23   5   7       12.07       -1.49     24.39 o
 -21   5   7       28.41       35.36     16.83 o
 -19   5   7      153.88      192.64     20.03 o
 -17   5   7       48.36       62.90     14.65 o
 -15   5   7       23.66       61.19     14.22 o
 -13   5   7       10.19      -20.29     20.29 o
 -11   5   7      109.65      130.27     16.78 o
  -9   5   7       13.65       21.41     14.17 o
  -7   5   7       13.11       -5.70     19.60 o
  -5   5   7        0.00        6.64     32.59 o
  -3   5   7       45.95       43.90     10.39 o
  -1   5   7       80.68      109.58     11.32 o
   1   5   7       35.54       26.83     20.24 o
   3   5   7      199.86      151.79     13.23 o
   5   5   7       30.18       22.86     11.83 o
   7   5   7       16.87       23.43     15.39 o
   9   5   7        5.22      -23.59     23.59 o
  11   5   7       91.91      107.95     18.75 o
  13   5   7       73.98       79.73     19.12 o
  15   5   7       97.27      156.85     19.81 o
  17   5   7       34.71      -16.56     27.27 o
  19   5   7       70.18       67.27     21.57 o
  21   5   7       19.29       -5.54     30.84 o
  23   5   7       44.07       95.81     21.46 o
  25   5   7       10.47       21.73     21.57 o
  27   5   7        0.00        0.00     29.88 o
 -34   6   7        0.72      -32.91     32.91 o
 -32   6   7        3.57        8.41     27.59 o
 -30   6   7        8.49      -30.04     31.96 o
 -28   6   7        0.37      -28.60     28.97 o
 -26   6   7        3.63       19.97     25.14 o
 -24   6   7        0.97      -19.12     26.63 o
 -22   6   7        2.28       21.62     17.10 o
 -20   6   7        7.11      -26.36     26.36 o
 -18   6   7      195.41      193.43     22.48 o
 -16   6   7       28.00       34.30     16.83 o
 -14   6   7      159.78      185.61     20.08 o
 -12   6   7        7.49       15.60     22.69 o
 -10   6   7       41.31       15.98     16.30 o
  -8   6   7        6.28      -13.74     22.42 o
  -6   6   7      161.24      177.35     19.65 o
  -4   6   7       17.66        7.57     16.44 o
  -2   6   7      396.12      410.19     16.94 o
   0   6   7      228.69      220.46     27.77 o
   2   6   7      129.34      138.31     16.67 o
   4   6   7       93.57       78.00     13.26 o
   6   6   7       73.13      106.57     19.49 o
   8   6   7       23.20       44.95     16.94 o
  10   6   7      131.11      167.12     20.61 o
  12   6   7        9.39       -1.65     25.51 o
  14   6   7        0.00       16.56     18.27 o
  16   6   7        0.19      -25.56     29.88 o
  18   6   7       16.54       36.32     21.14 o
  20   6   7       11.34      -18.05     29.72 o
  22   6   7       40.79       64.34     23.27 o
  24   6   7        1.05      -19.97     34.14 o
 -29   7   7        8.38       17.58     31.05 o
 -27   7   7        1.18       10.55     29.56 o
 -25   7   7        5.27        2.02     31.42 o
 -23   7   7        1.76      -30.73     30.73 o
 -21   7   7       10.39      -13.15     30.52 o
 -19   7   7       15.65       -5.49     29.72 o
 -17   7   7       19.57       19.44     27.32 o
 -15   7   7        1.91        2.61     18.11 o
 -13   7   7       19.82       31.21     19.71 o
 -11   7   7        1.74       12.41     17.42 o
  -9   7   7        8.06       21.25     27.22 o
  -7   7   7       98.07       56.03     21.09 o
  -5   7   7       15.76       12.53     31.29 o
  -3   7   7       92.89       78.43     13.91 o
  -1   7   7       71.34       90.77     14.71 o
   1   7   7       60.92       66.02     14.17 o
   3   7   7       51.59       65.75     14.74 o
   5   7   7        0.32      -21.01     21.01 o
   7   7   7       63.65       63.16     21.36 o
   9   7   7        0.08       -1.81     27.96 o
  11   7   7       78.21       80.37     23.06 o
  13   7   7       75.92       58.74     23.01 o
  15   7   7        1.04       16.24     31.21 o
  17   7   7       14.45       29.61     23.11 o
  19   7   7        1.18       31.96     22.10 o
 -22   8   7        0.00      -21.94     34.99 o
 -20   8   7        2.63       25.56     29.98 o
 -18   8   7       17.20      -33.87     33.87 o
 -16   8   7       74.31       87.24     24.66 o
 -14   8   7       46.08       48.73     22.48 o
 -12   8   7        0.01       21.52     20.82 o
 -10   8   7       15.91        0.00     32.43 o
  -8   8   7       69.42       22.05     23.43 o
  -6   8   7       54.14       72.48     20.88 o
  -4   8   7        9.68       17.08     20.69 o
  -2   8   7       26.85       24.81     17.92 o
   0   8   7       81.30       99.28     17.12 o
   2   8   7      135.47      148.55     17.55 o
   4   8   7       33.02       -2.07     19.41 o
   6   8   7        8.72       16.35     32.59 o
   8   8   7        9.99       10.44     30.68 o
  10   8   7       60.54      115.89     23.97 o
  12   8   7       17.37      -28.71     33.71 o
  14   8   7        2.39      -13.69     34.83 o
  -9   9   7       30.12       45.96     24.66 o
  -7   9   7        1.40        8.89     31.21 o
  -5   9   7        1.09        1.00     18.13 o
  -3   9   7        0.25      -11.72     31.29 o
  -1   9   7       32.17       37.96     21.04 o
 -44   0   8        8.69      -13.15     30.36 o
 -42   0   8        9.06      -28.60     31.96 o
 -40   0   8        1.11        0.00     27.64 o
 -38   0   8      141.03      123.29     20.29 o
 -36   0   8      283.23      337.02     26.42 o
 -34   0   8      327.85      366.95     24.18 o
 -32   0   8       10.94       25.51     15.13 o
 -30   0   8        1.95        5.91     13.85 o
 -28   0   8        8.09       12.09     18.91 o
 -26   0   8      106.01      111.31     15.76 o
 -24   0   8      219.19      222.83     16.88 o
 -22   0   8      313.73      377.23     18.32 o
 -20   0   8       74.57       70.19     11.08 o
 -18   0   8     2734.77     2596.40     35.58 o
 -16   0   8       17.14       12.78      9.48 o
 -14   0   8      503.59      490.19     15.92 o
 -12   0   8     4756.66     4785.32     45.38 o
 -10   0   8     4350.33     4027.66     40.85 o
  -8   0   8      221.40      201.05     11.02 o
  -6   0   8     4293.18     4769.28     47.93 o
  -4   0   8       56.59       66.96      6.35 o
  -2   0   8     9220.60     8601.16     62.13 o
   0   0   8     1080.80     1266.24     22.53 o
   2   0   8     3919.51     3882.37     27.04 o
   4   0   8       89.93      115.57      9.53 o
   6   0   8     2107.18     1845.99     29.24 o
   8   0   8        2.94       -5.11     15.02 o
  10   0   8     1629.36     1653.78     31.16 o
  12   0   8     1098.70     1096.32     26.84 o
  14   0   8      844.13      684.48     24.07 o
  16   0   8      104.08      100.29     15.71 o
  18   0   8      166.32      191.73     17.84 o
  20   0   8      206.86      235.46     20.40 o
  22   0   8        0.21       -8.89     23.54 o
  24   0   8       11.31       19.17     24.77 o
  26   0   8      111.25      129.15     22.90 o
  28   0   8      315.78      330.57     28.55 o
  30   0   8       31.76       67.58     21.41 o
  32   0   8       53.98       73.50     23.97 o
 -43   1   8        6.38       49.10     21.68 o
 -41   1   8       89.57      154.50     22.63 o
 -39   1   8       14.57       16.72     27.48 o
 -37   1   8        0.33       20.77     23.97 o
 -35   1   8        5.30        4.85     17.63 o
 -33   1   8       81.68       73.07     17.47 o
 -31   1   8      210.28      212.29     19.49 o
 -29   1   8       16.54        2.56     14.54 o
 -27   1   8       35.11       53.31     14.06 o
 -25   1   8     1016.08      996.94     28.01 o
 -23   1   8     1090.53     1106.39     28.65 o
 -21   1   8      153.54      141.83     14.11 o
 -19   1   8      833.41      787.05     22.05 o
 -17   1   8       33.28        4.85     13.53 o
 -15   1   8     1029.78     1003.65     21.89 o
 -13   1   8       25.50        8.47     14.01 o
 -11   1   8     9110.99     9144.94     81.01 o
  -9   1   8     1953.37     1913.41     26.36 o
  -7   1   8     2139.45     2316.21     28.71 o
  -5   1   8     4166.43     3957.19     35.50 o
  -3   1   8     8842.54     9097.86     74.11 o
  -1   1   8      176.58      169.62      8.00 o
   1   1   8       35.46       41.81      6.36 o
   3   1   8      180.75      141.96      9.43 o
   5   1   8     4129.83     4105.55     29.88 o
   7   1   8        9.47      -11.77     14.97 o
   9   1   8     1903.96     1974.02     32.86 o
  11   1   8       38.64       29.40     12.68 o
  13   1   8      238.09      190.98     16.56 o
  15   1   8      406.74      400.56     21.04 o
  17   1   8      304.00      344.95     20.08 o
  19   1   8       86.51       93.84     16.03 o
  21   1   8      242.35      232.21     21.68 o
  23   1   8      129.32      144.28     19.65 o
  25   1   8      132.17      137.67     20.08 o
  27   1   8        0.18       14.43     27.37 o
  29   1   8       24.44        3.89     30.14 o
  31   1   8       22.75       20.77     29.98 o
  33   1   8       20.34       50.01     23.81 o
 -42   2   8       17.68        8.47     22.05 o
 -40   2   8       38.15       24.77     20.03 o
 -38   2   8        3.46      -27.80     27.80 o
 -36   2   8       42.92       12.09     28.39 o
 -34   2   8       57.34       96.40     17.47 o
 -32   2   8       74.76      100.18     17.68 o
 -30   2   8        0.39        4.15     20.03 o
 -28   2   8      100.86       82.76     16.56 o
 -26   2   8      482.63      439.22     21.78 o
 -24   2   8       19.27        4.47     18.91 o
 -22   2   8       25.77       29.08     12.57 o
 -20   2   8       29.58       54.22     12.57 o
 -18   2   8     1110.09     1089.67     25.62 o
 -16   2   8      307.55      255.64     15.55 o
 -14   2   8      110.81      100.98     11.82 o
 -12   2   8       26.07       53.42      9.80 o
 -10   2   8      594.14      590.42     17.58 o
  -8   2   8       50.37       38.99     10.12 o
  -6   2   8      103.52      131.49     10.81 o
  -4   2   8       10.55       28.15     35.55 o
  -2   2   8      891.55      905.16     28.92 o
   0   2   8      350.38      332.41     10.38 o
   2   2   8     1343.07     1379.10     18.38 o
   4   2   8      915.16      984.43     16.17 o
   6   2   8       13.20        8.84     15.39 o
   8   2   8     2364.40     2243.19     35.90 o
  10   2   8      490.56      475.22     20.66 o
  12   2   8     1337.16     1440.85     31.96 o
  14   2   8      521.40      555.38     23.17 o
  16   2   8      197.99      170.69     18.16 o
  18   2   8      538.16      535.41     24.61 o
  20   2   8      106.72       90.75     17.95 o
  22   2   8      431.76      458.93     27.48 o
  24   2   8       97.15       93.04     21.57 o
  26   2   8      162.71      179.85     24.45 o
  28   2   8       50.61       13.47     30.68 o
  30   2   8       99.37       99.01     23.97 o
  32   2   8        3.11       -4.42     33.61 o
 -41   3   8        1.11        0.00     29.19 o
 -39   3   8       14.89       12.04     29.93 o
 -37   3   8        3.06       26.31     27.00 o
 -35   3   8       12.67       15.82     27.80 o
 -33   3   8      120.41      168.78     21.36 o
 -31   3   8       20.05       20.77     17.04 o
 -29   3   8      138.99      120.26     19.76 o
 -27   3   8      117.32      130.00     17.42 o
 -25   3   8      140.36      135.60     17.95 o
 -23   3   8       45.44       -4.74     20.93 o
 -21   3   8      487.68      545.84     22.53 o
 -19   3   8      109.58      114.03     14.54 o
 -17   3   8      751.42      747.05     24.07 o
 -15   3   8      149.30      153.33     14.06 o
 -13   3   8      825.39      917.16     24.02 o
 -11   3   8      240.07      283.33     16.03 o
  -9   3   8      192.38      174.95     14.27 o
  -7   3   8     1411.28     1390.95     27.06 o
  -5   3   8     2039.33     2223.90     23.63 o
  -3   3   8        3.30        1.97     10.54 o
  -1   3   8      211.69      226.35     10.71 o
   1   3   8      445.25      421.82     12.92 o
   3   3   8     1787.31     1920.55     28.73 o
   5   3   8      698.07      660.35     15.76 o
   7   3   8      130.74       99.27     14.97 o
   9   3   8      575.41      562.83     22.10 o
  11   3   8      908.57      977.88     28.71 o
  13   3   8       79.87       82.34     16.46 o
  15   3   8      227.14      181.72     19.01 o
  17   3   8       58.65       57.47     17.26 o
  19   3   8      235.63      224.11     22.69 o
  21   3   8      171.85      168.35     22.21 o
  23   3   8       10.79       -6.87     26.31 o
  25   3   8       11.64        7.35     27.91 o
  27   3   8        0.00       -7.83     28.49 o
  29   3   8       23.59       25.08     32.75 o
  31   3   8        6.91       11.13     22.90 o
 -40   4   8        0.05       -4.37     30.57 o
 -38   4   8        0.34       35.95     19.60 o
 -36   4   8        0.67        0.00     29.56 o
 -34   4   8        4.81      -25.46     28.07 o
 -32   4   8        1.33       37.60     17.42 o
 -30   4   8       40.27       50.70     17.36 o
 -28   4   8        4.58       31.05     17.31 o
 -26   4   8       22.51       11.45     24.82 o
 -24   4   8        3.41        0.00     20.88 o
 -22   4   8       33.98        9.59     17.04 o
 -20   4   8       73.16      100.92     16.40 o
 -18   4   8       57.32       89.74     14.38 o
 -16   4   8       62.77       61.94     14.06 o
 -14   4   8       13.52       -6.44     18.80 o
 -12   4   8        0.09        9.37     17.74 o
 -10   4   8      424.60      428.52     20.29 o
  -8   4   8     2720.90     2544.58     39.04 o
  -6   4   8      258.82      261.13     17.04 o
  -4   4   8        4.00      -14.56     22.71 o
  -2   4   8      478.45      471.98     14.96 o
   0   4   8      649.06      599.20     15.95 o
   2   4   8      994.33      939.25     25.99 o
   4   4   8      462.21      466.17     15.08 o
   6   4   8     1198.23     1186.22     30.73 o
   8   4   8      705.14      644.05     24.98 o
  10   4   8      359.95      366.26     21.73 o
  12   4   8       38.42       31.69     17.42 o
  14   4   8      337.95      356.83     24.07 o
  16   4   8       87.16       80.95     18.59 o
  18   4   8        0.19      -24.77     24.77 o
  20   4   8       43.64        8.52     31.53 o
  22   4   8       40.42       44.42     21.30 o
  24   4   8       22.41      -13.47     32.33 o
  26   4   8        8.50        2.02     29.35 o
  28   4   8       14.80        8.73     34.83 o
 -37   5   8       14.35       53.95     21.84 o
 -35   5   8       17.83       12.25     30.84 o
 -33   5   8        0.36      -11.61     28.76 o
 -31   5   8       15.85        5.49     29.56 o
 -29   5   8       14.02       25.99     27.32 o
 -27   5   8       39.07       36.16     20.34 o
 -25   5   8       25.30      -24.98     26.58 o
 -23   5   8        0.01      -11.88     25.14 o
 -21   5   8      327.75      306.24     23.59 o
 -19   5   8       17.37       14.33     17.04 o
 -17   5   8      112.99       93.04     17.42 o
 -15   5   8       27.82       19.01     21.62 o
 -13   5   8        2.29      -18.48     18.48 o
 -11   5   8       52.39       15.66     23.06 o
  -9   5   8        2.80       -0.59     14.22 o
  -7   5   8      210.76      209.73     18.91 o
  -5   5   8       92.66      130.13     20.34 o
  -3   5   8        0.46        8.93     12.97 o
  -1   5   8       31.52       -2.40     15.14 o
   1   5   8       24.35       14.80     14.79 o
   3   5   8        0.42      -10.09     15.44 o
   5   5   8       41.51       53.71     10.69 o
   7   5   8       23.96       19.92     15.50 o
   9   5   8       59.84       57.89     18.96 o
  11   5   8       51.57       68.01     18.11 o
  13   5   8       14.31       17.26     17.15 o
  15   5   8       12.99       19.76     24.87 o
  17   5   8       11.17        9.53     18.96 o
  19   5   8        5.66       21.94     29.08 o
  21   5   8        7.12      -23.17     28.39 o
  23   5   8        0.03      -28.60     34.88 o
  25   5   8       63.87       79.89     25.24 o
 -34   6   8        0.29      -21.89     31.37 o
 -32   6   8       18.58       21.89     21.41 o
 -30   6   8       14.92       20.82     21.14 o
 -28   6   8       39.16       59.65     20.66 o
 -26   6   8        3.23       23.54     24.77 o
 -24   6   8        0.03       17.31     26.04 o
 -22   6   8        0.03       10.01     25.14 o
 -20   6   8       97.81       73.76     20.50 o
 -18   6   8       64.16       59.65     19.60 o
 -16   6   8       71.92       47.35     19.60 o
 -14   6   8      348.90      317.21     23.59 o
 -12   6   8       58.92       78.18     18.11 o
 -10   6   8       56.92       52.99     16.56 o
  -8   6   8       19.46       25.88     16.24 o
  -6   6   8      152.60      127.39     18.43 o
  -4   6   8       54.36       52.40     26.71 o
  -2   6   8        7.99        9.18     20.69 o
   0   6   8      140.86      136.62     13.94 o
   2   6   8       66.07       49.52     21.54 o
   4   6   8       14.96       23.85     12.47 o
   6   6   8       57.53       90.91     19.71 o
   8   6   8        4.76       12.14     17.89 o
  10   6   8        1.01       -0.85     18.80 o
  12   6   8       38.10       55.87     18.96 o
  14   6   8       64.87       82.82     20.08 o
  16   6   8       10.46       17.15     20.98 o
  18   6   8        0.29      -29.61     29.61 o
  20   6   8       29.10       25.08     30.73 o
  22   6   8       68.34       10.97     36.38 o
 -29   7   8        3.48       -2.18     30.09 o
 -27   7   8       30.61       23.01     34.30 o
 -25   7   8        6.46        8.04     30.25 o
 -23   7   8       28.92       54.38     21.73 o
 -21   7   8       62.08      -13.15     32.17 o
 -19   7   8       73.37       44.63     21.20 o
 -17   7   8       13.14        7.08     24.45 o
 -15   7   8       64.27      107.37     20.82 o
 -13   7   8       80.13       54.32     20.77 o
 -11   7   8       62.76       40.16     20.40 o
  -9   7   8       19.45       47.19     17.47 o
  -7   7   8      103.93      139.80     20.98 o
  -5   7   8      311.87      306.95     18.20 o
  -3   7   8      161.80      174.84     30.22 o
  -1   7   8       22.77       44.59     12.75 o
   1   7   8        3.78       35.58     28.23 o
   3   7   8       84.32       89.32     15.59 o
   5   7   8      253.06      247.03     18.41 o
   7   7   8        4.09       -9.21     31.05 o
   9   7   8       66.44       78.82     21.94 o
  11   7   8       52.14       39.25     23.65 o
  13   7   8       51.35       60.93     22.95 o
  15   7   8       10.09       14.75     30.62 o
  17   7   8        0.17       10.97     30.30 o
 -22   8   8       23.25       42.61     23.86 o
 -20   8   8       31.36       42.50     22.95 o
 -18   8   8       10.02      -12.46     33.71 o
 -16   8   8       18.95      -32.49     34.56 o
 -14   8   8      280.33      313.11     29.77 o
 -12   8   8      195.54      203.45     25.88 o
 -10   8   8        1.80      -11.66     31.96 o
  -8   8   8       18.31       23.17     27.96 o
  -6   8   8       91.93       84.73     23.54 o
  -4   8   8       96.70       93.43     17.06 o
  -2   8   8       29.40       -5.74     21.74 o
   0   8   8       85.94       82.08     16.80 o
   2   8   8      275.14      247.18     20.31 o
   4   8   8       83.78       66.62     17.21 o
   6   8   8        0.27       18.96     30.78 o
   8   8   8        0.46       15.13     29.51 o
  10   8   8        8.91       18.80     22.16 o
 -43   1   9        0.88       -4.31     33.29 o
 -41   1   9       10.25       41.33     20.03 o
 -39   1   9       19.79      -16.94     30.78 o
 -37   1   9       27.42       41.28     19.92 o
 -35   1   9       16.87       36.00     17.84 o
 -33   1   9       61.57       69.29     17.79 o
 -31   1   9        1.48      -16.99     23.27 o
 -29   1   9      101.50      117.17     18.00 o
 -27   1   9       26.63       44.63     13.90 o
 -25   1   9      174.84      194.98     17.31 o
 -23   1   9      877.40      787.80     25.56 o
 -21   1   9        3.55      -17.15     17.15 o
 -19   1   9      154.29      131.49     13.21 o
 -17   1   9      133.20      157.27     12.84 o
 -15   1   9        2.98        8.95     11.56 o
 -13   1   9        2.86        0.00     13.26 o
 -11   1   9     1408.40     1323.79     24.34 o
  -9   1   9      162.74      157.38     11.88 o
  -7   1   9     2378.32     2329.47     30.78 o
  -5   1   9       98.44      127.25      8.00 o
  -3   1   9     1087.47     1144.84     16.00 o
  -1   1   9      238.53      243.65     11.90 o
   1   1   9        3.07       -4.72      8.77 o
   3   1   9      537.67      550.22     12.80 o
   5   1   9       11.31        9.03      8.95 o
   7   1   9       90.16       64.18     13.37 o
   9   1   9      852.31      776.24     23.59 o
  11   1   9      430.27      451.68     20.45 o
  13   1   9       20.23       26.47     13.74 o
  15   1   9       13.14      -22.32     22.32 o
  17   1   9       18.48       32.65     14.91 o
  19   1   9      153.28      173.46     18.69 o
  21   1   9       48.15       -1.54     28.23 o
  23   1   9        9.47      -13.26     26.79 o
  25   1   9        0.19       15.98     18.85 o
  27   1   9        9.03      -13.31     28.33 o
  29   1   9        2.18       -2.02     29.51 o
  31   1   9       18.89      -23.97     32.11 o
 -42   2   9       10.97        2.08     33.07 o
 -40   2   9       26.81       30.52     22.26 o
 -38   2   9        6.36       -7.35     26.84 o
 -36   2   9       65.80       45.59     20.40 o
 -34   2   9       38.13       46.60     18.00 o
 -32   2   9        2.75       17.26     15.44 o
 -30   2   9       72.72       52.46     17.42 o
 -28   2   9       95.95       78.34     17.47 o
 -26   2   9       95.61      113.97     14.81 o
 -24   2   9       93.89      123.56     15.98 o
 -22   2   9       12.61        5.33     17.84 o
 -20   2   9     1237.12     1176.64     28.33 o
 -18   2   9      513.82      517.78     19.87 o
 -16   2   9       21.73        5.43     13.90 o
 -12   2   9       90.11      134.05     12.04 o
 -10   2   9       25.45       30.20     10.28 o
  -8   2   9      876.01     1016.49     22.85 o
  -6   2   9      948.32     1078.59     23.59 o
  -4   2   9      291.69      343.04     11.15 o
  -2   2   9       11.70       10.93      9.83 o
   0   2   9       24.63       -1.68     10.30 o
   2   2   9       33.98        4.34     10.86 o
   4   2   9      418.66      441.13     13.33 o
   6   2   9      588.10      572.79     21.30 o
   8   2   9       37.99       37.01     13.85 o
  10   2   9     1035.46     1049.99     28.01 o
  12   2   9        0.58       15.23     19.33 o
  14   2   9        9.93      -10.07     20.77 o
  16   2   9      104.99       88.78     18.69 o
  18   2   9        0.81       11.56     21.89 o
  20   2   9       40.12      -23.17     29.19 o
  22   2   9       57.26      128.35     17.89 o
  24   2   9        2.74        0.00     28.12 o
  26   2   9       12.47      -13.26     28.97 o
  28   2   9        0.65      -20.29     31.16 o
  30   2   9        0.54        4.31     29.66 o
 -41   3   9       10.85        4.26     22.37 o
 -39   3   9       12.73        2.02     29.82 o
 -37   3   9       18.83       45.00     19.07 o
 -35   3   9       37.89       22.85     27.27 o
 -33   3   9        5.71       23.06     24.02 o
 -31   3   9       65.68       59.49     19.39 o
 -29   3   9       14.43      -11.61     23.97 o
 -27   3   9      122.71      104.76     19.12 o
 -25   3   9       13.55       10.86     14.59 o
 -23   3   9      291.34      294.41     19.49 o
 -21   3   9       80.65      101.72     16.62 o
 -19   3   9        0.62      -19.01     19.01 o
 -17   3   9      293.16      285.36     18.16 o
 -15   3   9      697.05      662.80     22.21 o
 -13   3   9      377.22      457.28     19.07 o
 -11   3   9      186.40      248.29     15.76 o
  -9   3   9      502.96      568.00     20.82 o
  -7   3   9     2653.03     2689.87     37.55 o
  -5   3   9      523.90      531.59     14.06 o
  -3   3   9     1560.24     1409.85     20.41 o
  -1   3   9      348.99      456.02     13.46 o
   1   3   9      593.46      585.95     14.95 o
   3   3   9      153.24      163.29     11.26 o
   5   3   9      372.88      328.37     20.66 o
   7   3   9       50.26       76.85     15.07 o
   9   3   9      754.17      833.33     27.53 o
  11   3   9       16.25       -4.95     21.73 o
  13   3   9      666.57      683.36     27.27 o
  15   3   9       87.59      112.69     18.91 o
  17   3   9      195.59      187.20     21.46 o
  19   3   9       44.46       83.51     19.60 o
  21   3   9      100.20      134.00     21.14 o
  23   3   9       19.37        7.24     29.29 o
  25   3   9        5.04       -1.92     29.82 o
  27   3   9        3.24       -2.08     30.57 o
  29   3   9       32.45      -10.92     34.83 o
 -40   4   9        7.76        6.55     31.48 o
 -38   4   9       51.56       74.30     23.17 o
 -36   4   9        6.41       -5.86     28.81 o
 -34   4   9        0.07        7.35     25.30 o
 -32   4   9        0.08       -3.46     27.00 o
 -30   4   9       21.69      -22.85     27.00 o
 -28   4   9       51.14       65.45     18.00 o
 -26   4   9       96.61       95.39     18.85 o
 -24   4   9       38.79       23.43     23.86 o
 -22   4   9      572.30      574.02     26.63 o
 -20   4   9       13.91      -16.24     22.05 o
 -18   4   9      162.27      146.99     17.20 o
 -16   4   9        0.01       16.67     12.09 o
 -14   4   9       75.58      137.78     14.97 o
 -12   4   9      156.61      176.87     16.03 o
 -10   4   9     1917.99     1685.41     34.72 o
  -8   4   9       51.69       16.78     19.33 o
  -6   4   9       79.30      114.93     14.75 o
  -4   4   9        4.57       11.97     10.01 o
  -2   4   9      525.47      494.66     15.21 o
   0   4   9       41.99       50.82      9.39 o
   2   4   9       18.05      -16.83     19.60 o
   4   4   9      129.95       91.48     10.70 o
   6   4   9      352.28      317.63     20.93 o
   8   4   9       60.58       80.69     15.66 o
  10   4   9        1.08       33.61     15.29 o
  12   4   9        3.07       -8.52     24.29 o
  14   4   9        0.90       28.44     15.60 o
  16   4   9       74.78       70.41     18.27 o
  18   4   9       20.92      -11.72     26.58 o
  20   4   9        0.27       -3.57     25.99 o
  22   4   9       35.32       11.29     30.62 o
  24   4   9        8.97       33.02     20.45 o
  26   4   9        9.03       14.86     22.69 o
  28   4   9       14.90       22.53     33.82 o
 -37   5   9        4.71       28.23     20.98 o
 -35   5   9        0.39       21.57     21.14 o
 -33   5   9       29.40        0.00     29.40 o
 -31   5   9        2.42       25.88     27.27 o
 -29   5   9      119.98      132.51     24.13 o
 -27   5   9        2.84       -3.36     26.42 o
 -25   5   9       13.27       -4.79     25.08 o
 -23   5   9       35.54       15.18     26.74 o
 -21   5   9       93.82      128.83     19.39 o
 -19   5   9       44.48       25.19     17.47 o
 -17   5   9       77.35       83.78     17.89 o
 -15   5   9      137.29      143.58     17.04 o
 -13   5   9       17.47      -22.32     22.32 o
 -11   5   9       94.54       72.17     16.51 o
  -9   5   9      365.60      442.36     22.26 o
  -7   5   9        4.93       -3.67     21.68 o
  -5   5   9        9.47       11.15     11.81 o
  -3   5   9       47.81       14.54     12.35 o
  -1   5   9      385.97      378.06     16.04 o
   1   5   9       11.51        5.20     16.04 o
   3   5   9       33.11       37.82     10.83 o
   5   5   9       46.78       42.13     11.28 o
   7   5   9      389.65      411.74     24.87 o
   9   5   9       69.86       63.38     18.64 o
  11   5   9      124.85      127.66     20.18 o
  13   5   9       25.46       27.75     18.05 o
  15   5   9       69.29      108.75     21.73 o
  17   5   9       38.10       23.43     26.90 o
  19   5   9       36.36       70.19     19.49 o
  21   5   9        8.58       22.00     30.52 o
  23   5   9       13.06      -12.68     33.93 o
  25   5   9       54.01       52.35     24.23 o
 -34   6   9        0.44       23.11     20.08 o
 -32   6   9       13.85       25.19     22.00 o
 -30   6   9       13.46      -31.37     31.37 o
 -28   6   9       26.44       28.76     29.51 o
 -26   6   9        9.54      -29.40     31.26 o
 -24   6   9       12.66      -28.39     28.39 o
 -22   6   9        1.63      -28.33     28.33 o
 -20   6   9        3.58       29.51     18.05 o
 -18   6   9       12.84       14.27     25.67 o
 -16   6   9        0.17      -27.27     27.27 o
 -14   6   9        1.21       -4.53     22.63 o
 -12   6   9       21.41       26.68     16.35 o
 -10   6   9        9.94      -25.62     25.62 o
  -8   6   9       43.89       46.44     16.67 o
  -6   6   9        7.72       40.53     14.97 o
  -4   6   9      121.18      127.38     13.00 o
  -2   6   9      414.00      448.08     18.13 o
   0   6   9        7.93       14.28     17.79 o
   2   6   9       28.59       37.51     25.35 o
   4   6   9        2.57        7.74     14.94 o
   6   6   9       12.01       39.73     18.32 o
   8   6   9       89.95      131.44     19.92 o
  10   6   9        9.30       13.90     26.31 o
  12   6   9      105.72      105.56     21.84 o
  14   6   9       94.47      132.61     22.05 o
  16   6   9       30.79       23.59     29.66 o
  18   6   9       11.86       -2.08     28.87 o
  20   6   9        0.35      -34.46     34.46 o
 -29   7   9        0.67       20.88     21.57 o
 -27   7   9        0.66      -19.07     30.89 o
 -25   7   9        4.25        2.02     22.53 o
 -23   7   9        0.07        9.85     32.33 o
 -21   7   9        2.62      -13.37     28.81 o
 -19   7   9        8.31       16.72     26.31 o
 -17   7   9        3.67       25.35     18.91 o
 -15   7   9        0.35       17.74     26.68 o
 -13   7   9        5.00      -10.44     26.68 o
 -11   7   9       53.79       92.88     20.88 o
  -9   7   9       69.93       72.48     20.72 o
  -7   7   9        6.22      -27.96     27.96 o
  -5   7   9       15.45       47.56     13.13 o
  -3   7   9       26.02        9.03     20.18 o
  -1   7   9        4.57      -13.87     19.41 o
   1   7   9        1.30       12.10     13.59 o
   3   7   9        0.43       16.20     20.11 o
   5   7   9      121.30      111.51     16.53 o
   7   7   9       15.35        1.92     28.33 o
   9   7   9        6.13        5.86     31.53 o
  11   7   9       24.52       12.09     30.46 o
  13   7   9        2.13       10.44     31.05 o
  15   7   9        0.01      -10.81     32.33 o
  17   7   9        0.17        0.00     34.88 o
 -22   8   9       74.17       67.58     25.94 o
 -20   8   9       19.30      -32.49     32.49 o
 -18   8   9        3.37      -29.56     32.17 o
 -16   8   9       17.72       27.96     22.48 o
 -14   8   9      112.13       85.53     24.82 o
 -12   8   9       46.00       84.47     21.89 o
 -10   8   9        8.07      -31.42     31.42 o
  -8   8   9       75.26       97.09     21.89 o
  -6   8   9      111.20      152.37     22.79 o
  -4   8   9      100.40      101.82     16.33 o
  -2   8   9        5.46       -9.29     26.20 o
   0   8   9       23.10        1.02     38.53 o
   2   8   9       38.94       12.56     23.90 o
   4   8   9       24.83       22.29     23.82 o
   6   8   9        0.06       27.96     32.11 o
   8   8   9        1.60      -33.34     33.34 o
 -44   0  10        0.52      -33.39     33.39 o
 -42   0  10       79.02       97.73     26.04 o
 -40   0  10       21.26       31.16     20.56 o
 -38   0  10        0.81       16.35     19.81 o
 -36   0  10       10.15      -10.17     27.91 o
 -34   0  10      211.91      178.10     22.32 o
 -32   0  10       64.28       71.58     17.52 o
 -30   0  10      136.52      145.87     18.00 o
 -28   0  10       34.50        5.11     15.87 o
 -26   0  10     3830.88     3771.28     53.36 o
 -24   0  10      701.44      690.17     26.15 o
 -22   0  10      745.39      793.76     24.87 o
 -20   0  10        8.59       19.60     11.29 o
 -18   0  10      193.02      198.23     14.54 o
 -16   0  10        9.34       -2.61     14.27 o
 -14   0  10      373.59      389.53     16.83 o
 -12   0  10     2058.86     2311.57     32.54 o
 -10   0  10      417.73      473.04     16.83 o
  -6   0  10     1211.89     1266.59     24.29 o
  -4   0  10     1419.91     1521.83     19.04 o
  -2   0  10     1224.13     1134.02     30.73 o
   0   0  10     1511.13     1169.22     17.26 o
   2   0  10       50.90       81.95     10.47 o
   4   0  10     2233.23     2255.49     24.97 o
   6   0  10      139.63      146.73     13.79 o
   8   0  10      789.85      685.01     23.54 o
  10   0  10       14.69        3.36     18.37 o
  12   0  10      169.48      171.97     16.88 o
  14   0  10      882.13      865.24     28.97 o
  16   0  10      300.25      269.70     21.89 o
  18   0  10        0.02      -14.70     21.68 o
  20   0  10      515.99      575.78     28.12 o
  22   0  10      197.24      188.27     23.86 o
  24   0  10       12.28       30.73     18.75 o
  26   0  10       54.12       41.65     23.11 o
  28   0  10       27.87        8.26     32.33 o
  30   0  10       25.44       20.98     24.39 o
 -43   1  10        0.05      -23.86     32.81 o
 -41   1  10       10.45       22.32     28.49 o
 -39   1  10       30.06       11.40     28.71 o
 -37   1  10       89.21      136.77     22.58 o
 -35   1  10      125.91      126.06     22.48 o
 -33   1  10       59.66       54.96     17.36 o
 -31   1  10       43.06       27.48     17.20 o
 -29   1  10      121.45      159.14     18.80 o
 -27   1  10       65.94       86.28     15.55 o
 -25   1  10       61.33       72.38     16.14 o
 -23   1  10       45.61        3.30     18.80 o
 -21   1  10      343.03      361.04     18.00 o
 -19   1  10     1694.59     1613.62     32.11 o
 -17   1  10      198.12      184.86     14.97 o
 -15   1  10       63.89       91.92     11.88 o
 -13   1  10     1394.45     1486.44     28.07 o
 -11   1  10      698.88      692.04     20.08 o
  -9   1  10        2.06        7.99     13.90 o
  -7   1  10      657.87      764.90     19.81 o
  -5   1  10      111.62      119.06      8.21 o
  -3   1  10      432.23      402.77     11.76 o
  -1   1  10       38.73       40.06      7.98 o
   1   1  10     1065.33     1126.41     17.53 o
   3   1  10     1392.83     1435.98     20.14 o
   5   1  10      511.10      525.17     14.08 o
   7   1  10     1665.22     1671.62     33.23 o
   9   1  10      706.82      702.58     24.18 o
  11   1  10      106.83      103.64     15.50 o
  13   1  10      185.74      181.08     18.75 o
  15   1  10      183.31      154.34     19.12 o
  17   1  10      121.08      140.18     18.85 o
  19   1  10        4.93       16.94     24.13 o
  21   1  10       52.50       73.44     19.49 o
  23   1  10       83.76      148.43     20.66 o
  25   1  10       63.07       17.04     34.51 o
  27   1  10       44.45        6.07     33.39 o
  29   1  10        0.86      -19.44     26.15 o
 -42   2  10        3.10       42.02     22.16 o
 -40   2  10        0.31       24.23     29.29 o
 -38   2  10        4.63       18.96     26.95 o
 -36   2  10       73.69      113.55     20.77 o
 -34   2  10       32.04        9.96     27.27 o
 -32   2  10       22.17       49.00     17.63 o
 -30   2  10      111.43      120.10     18.85 o
 -28   2  10      129.19      111.84     17.79 o
 -26   2  10        2.81       -2.56     21.84 o
 -24   2  10       32.83       28.81     15.50 o
 -22   2  10     1067.15     1123.75     28.87 o
 -20   2  10      908.93      905.23     26.95 o
 -18   2  10       40.07       32.91     12.46 o
 -16   2  10        0.07       18.32     11.18 o
 -14   2  10     2156.16     2062.32     34.30 o
 -12   2  10     2122.77     2112.60     33.98 o
 -10   2  10      401.02      387.83     17.52 o
  -8   2  10        0.26        0.85     16.99 o
  -6   2  10    11286.27    10855.22    102.04 o
  -4   2  10     1339.34     1276.57     19.24 o
  -2   2  10      603.65      572.24     14.05 o
   0   2  10        6.05       21.48     12.49 o
   2   2  10     3667.94     3603.13     31.82 o
   4   2  10     2060.81     1916.31     27.06 o
   6   2  10     1257.91     1171.26     29.24 o
   8   2  10      752.24      653.48     24.82 o
  10   2  10     1061.69     1058.78     29.98 o
  12   2  10      214.90      185.87     19.28 o
  14   2  10      501.15      508.99     25.46 o
  16   2  10       19.81      -25.62     25.62 o
  18   2  10      283.55      286.32     22.74 o
  20   2  10       55.93       61.14     19.12 o
  22   2  10       58.30       52.99     20.29 o
  24   2  10       10.77       -3.78     28.33 o
  26   2  10       20.97      -26.15     33.34 o
  28   2  10        4.22        0.00     32.81 o
 -41   3  10       31.37       62.15     24.98 o
 -39   3  10        0.22       22.58     27.91 o
 -37   3  10        9.10      -15.44     28.97 o
 -35   3  10        9.10      -10.86     28.76 o
 -33   3  10       40.20       37.49     17.36 o
 -31   3  10       54.18       14.43     26.79 o
 -29   3  10       28.91       48.25     18.16 o
 -27   3  10        1.39       -8.52     24.13 o
 -25   3  10      223.99      250.10     19.60 o
 -23   3  10      294.01      268.90     20.34 o
 -21   3  10      176.37      157.64     17.47 o
 -19   3  10       27.10        1.17     20.66 o
 -17   3  10        6.95        8.79     17.68 o
 -15   3  10      486.78      428.30     19.60 o
 -13   3  10     2180.00     2111.27     36.91 o
 -11   3  10      198.07      234.12     16.94 o
  -9   3  10      351.64      294.36     18.05 o
  -7   3  10       25.84       19.60     12.30 o
  -5   3  10     3193.91     3056.06     30.09 o
  -3   3  10      548.60      481.52     14.29 o
  -1   3  10      143.71      138.20     10.81 o
   1   3  10      963.32      846.19     18.43 o
   3   3  10      410.96      435.44     17.55 o
   5   3  10      116.77      107.89     11.24 o
   7   3  10      173.43      181.66     17.68 o
   9   3  10       50.17        8.84     23.01 o
  11   3  10      481.27      482.15     24.29 o
  13   3  10      419.62      423.78     24.02 o
  15   3  10       82.80       43.57     18.53 o
  17   3  10       31.20       27.91     18.21 o
  19   3  10        3.14       27.16     17.68 o
  21   3  10       36.58      -30.68     30.68 o
  23   3  10       78.21       69.13     22.79 o
  25   3  10       15.04       -7.14     23.17 o
  27   3  10        5.64        6.50     30.78 o
 -40   4  10       19.92       44.90     24.98 o
 -38   4  10        8.32       12.73     33.29 o
 -36   4  10        7.51      -26.04     31.74 o
 -34   4  10       57.68       54.86     21.94 o
 -32   4  10       94.00      112.64     23.17 o
 -30   4  10        0.50       30.41     19.07 o
 -28   4  10       39.42       40.05     18.96 o
 -26   4  10      156.11      124.57     20.34 o
 -24   4  10      145.62      144.44     19.55 o
 -22   4  10       59.62       66.09     16.62 o
 -20   4  10      133.12      150.93     18.85 o
 -18   4  10     1193.93     1181.86     33.29 o
 -16   4  10      310.23      314.38     19.87 o
 -14   4  10      141.26      120.63     17.31 o
 -12   4  10      468.23      435.12     21.73 o
 -10   4  10      403.05      391.18     20.98 o
  -8   4  10       91.86       74.88     14.91 o
  -6   4  10        0.50       -2.29     20.18 o
  -4   4  10      373.39      329.50     16.64 o
  -2   4  10     1128.62     1052.26     21.05 o
   0   4  10       55.02       42.30     10.18 o
   2   4  10        0.00       -7.03     13.84 o
   4   4  10       44.14       73.06     17.68 o
   6   4  10       23.51       -2.61     18.96 o
   8   4  10        3.67        0.00     22.32 o
  10   4  10      120.32      133.89     19.33 o
  12   4  10       54.21       83.24     18.00 o
  14   4  10       54.50       39.09     19.65 o
  16   4  10        2.74      -20.18     26.10 o
  18   4  10        0.99        7.14     29.77 o
  20   4  10        4.85      -31.00     31.00 o
  22   4  10       11.70      -34.35     34.35 o
  24   4  10       61.17       74.99     24.77 o
  26   4  10        1.38      -31.53     31.53 o
 -37   5  10        0.15      -31.21     34.83 o
 -35   5  10        4.17      -23.27     33.66 o
 -33   5  10       39.94       18.11     32.11 o
 -31   5  10       50.84       45.86     22.79 o
 -29   5  10        3.54       23.65     28.92 o
 -27   5  10       11.87        0.00     19.44 o
 -25   5  10        0.34       26.52     26.84 o
 -23   5  10       44.67       50.01     19.23 o
 -21   5  10       21.49       28.23     18.16 o
 -19   5  10        0.17      -23.70     23.70 o
 -17   5  10       66.98       86.97     18.43 o
 -15   5  10       40.45       13.21     18.00 o
 -13   5  10        1.17      -12.25     22.21 o
 -11   5  10      104.18      109.66     17.04 o
  -9   5  10        1.29        0.00     22.00 o
  -7   5  10        1.79        3.94     20.56 o
  -5   5  10       73.21       61.44     11.95 o
  -3   5  10       94.94      100.01     12.60 o
  -1   5  10      208.45      217.22     20.74 o
   1   5  10      172.04      193.05     13.91 o
   3   5  10       36.07       34.32     13.09 o
   5   5  10       57.14       72.32     13.10 o
   7   5  10       24.81       46.44     17.68 o
   9   5  10        7.83       44.31     16.94 o
  11   5  10        7.23       -4.95     18.64 o
  13   5  10        4.01       -1.70     30.20 o
  15   5  10       62.52       73.39     20.98 o
  17   5  10       94.70      116.16     22.90 o
  19   5  10       30.15       95.12     19.44 o
  21   5  10        8.05        0.00     32.27 o
  23   5  10        1.81       42.18     23.91 o
 -32   6  10        2.32        4.31     32.27 o
 -30   6  10        3.08       16.51     22.53 o
 -28   6  10       16.60        5.91     30.78 o
 -26   6  10        0.12        9.48     19.12 o
 -24   6  10       24.04       12.78     28.71 o
 -22   6  10       32.54       22.90     20.29 o
 -20   6  10       94.03      102.31     21.89 o
 -18   6  10       36.48       69.56     19.23 o
 -16   6  10       20.39       20.98     26.90 o
 -14   6  10        6.39       42.77     17.26 o
 -12   6  10       38.52       39.73     18.37 o
 -10   6  10      129.05      117.97     20.72 o
  -8   6  10        5.18       19.92     24.39 o
  -6   6  10        7.17      -18.37     25.19 o
  -4   6  10      148.19      152.84     15.25 o
  -2   6  10       16.36       25.51     19.95 o
   0   6  10        6.90      -19.89     19.89 o
   2   6  10      163.08      173.38     15.11 o
   4   6  10      141.28      128.89     16.11 o
   6   6  10        0.04        6.82     24.98 o
   8   6  10        4.01      -19.44     28.76 o
  10   6  10       27.34       38.40     20.50 o
  12   6  10       47.71       70.30     21.36 o
  14   6  10        3.65        0.00     28.71 o
  16   6  10       10.08       16.51     30.52 o
  18   6  10       28.66       50.76     22.42 o
  20   6  10        2.08       20.34     32.97 o
 -27   7  10        1.18       23.97     20.77 o
 -25   7  10        4.06        8.41     21.14 o
 -23   7  10       14.13       -6.12     31.00 o
 -21   7  10        9.97       11.88     30.25 o
 -19   7  10       20.75       21.20     27.06 o
 -17   7  10        3.64        3.78     30.36 o
 -15   7  10       40.31       45.27     22.10 o
 -13   7  10       99.21       96.45     22.26 o
 -11   7  10       37.77      -10.81     30.52 o
  -9   7  10        0.21      -10.70     26.63 o
  -7   7  10       10.69       -3.57     28.55 o
  -5   7  10       19.63       24.60     17.48 o
  -3   7  10      133.68      163.62     23.06 o
  -1   7  10       18.92      -13.06     20.93 o
   1   7  10       84.69       98.07     20.13 o
   3   7  10       25.66       36.34     18.15 o
   5   7  10       48.83       49.69     16.36 o
   7   7  10       66.58       43.67     21.78 o
   9   7  10        0.49        8.15     31.90 o
  11   7  10       31.58       51.71     23.54 o
  13   7  10       38.41       73.12     23.81 o
 -20   8  10        5.95       15.60     32.43 o
 -18   8  10       21.41       30.62     33.13 o
 -16   8  10       15.96       32.22     23.22 o
 -14   8  10        8.93       55.02     22.26 o
 -12   8  10        6.97      -33.13     33.13 o
 -10   8  10        1.03      -12.46     30.09 o
  -8   8  10       36.01       83.78     21.25 o
  -6   8  10       36.37       59.97     23.01 o
  -4   8  10        1.42        6.45     18.43 o
  -2   8  10        0.02       13.05     21.53 o
   0   8  10       34.95       43.31     15.68 o
   2   8  10        9.20       15.34     22.30 o
   4   8  10        5.63      -24.68     42.55 o
   6   8  10        4.67      -20.08     36.80 o
 -43   1  11        3.01       30.46     32.59 o
 -41   1  11        2.55       16.35     27.11 o
 -39   1  11        2.81        0.00     26.95 o
 -37   1  11       59.99       90.65     19.28 o
 -35   1  11        0.76       32.81     18.00 o
 -33   1  11        1.64      -17.31     23.49 o
 -31   1  11        1.57       27.27     15.34 o
 -29   1  11        1.52      -13.85     20.13 o
 -27   1  11      322.86      290.47     21.25 o
 -25   1  11       32.88       56.67     15.50 o
 -23   1  11      204.04      220.86     18.69 o
 -21   1  11      790.72      790.57     24.82 o
 -19   1  11        4.39        2.08     11.93 o
 -17   1  11        6.10       -1.97     15.87 o
 -15   1  11        4.80      -14.11     15.87 o
 -13   1  11     1201.32     1202.31     27.16 o
 -11   1  11       30.59       13.31     16.24 o
  -9   1  11      375.44      300.48     15.29 o
  -7   1  11     1497.95     1513.60     28.92 o
  -5   1  11     1343.45     1286.04     23.51 o
  -3   1  11      613.88      557.41     14.07 o
  -1   1  11      393.77      352.49     12.05 o
   1   1  11       29.38       20.93     13.58 o
   3   1  11      149.70      127.71     11.22 o
   5   1  11      182.53      162.64     14.75 o
   7   1  11      954.55      887.28     27.53 o
   9   1  11      578.39      560.92     23.97 o
  11   1  11       31.34       14.65     15.02 o
  13   1  11      127.56      109.77     17.79 o
  15   1  11      122.27      119.25     17.68 o
  17   1  11        5.18       16.99     16.78 o
  19   1  11        3.36       -6.60     24.66 o
  21   1  11      147.29      197.85     22.95 o
  23   1  11       31.38       22.53     28.71 o
  25   1  11       29.42       32.06     20.98 o
  27   1  11        7.60      -29.88     33.77 o
 -42   2  11       11.73       10.81     32.17 o
 -40   2  11        6.30       10.17     28.97 o
 -38   2  11       36.75       29.61     22.21 o
 -36   2  11       23.09        7.19     18.96 o
 -34   2  11       38.30       33.71     18.75 o
 -32   2  11       82.69      106.04     19.97 o
 -30   2  11        3.12        8.95     21.57 o
 -28   2  11       50.64       76.91     17.52 o
 -26   2  11       79.76       75.79     16.88 o
 -24   2  11       27.93       44.79     14.43 o
 -22   2  11        4.70        5.91     19.97 o
 -20   2  11       38.11       63.22     12.62 o
 -18   2  11      257.27      258.52     17.15 o
 -16   2  11      174.01      167.71     14.86 o
 -14   2  11      832.14      759.73     23.86 o
 -12   2  11      778.32      745.40     23.27 o
 -10   2  11     1116.15     1115.87     27.48 o
  -8   2  11     1320.37     1290.40     28.97 o
  -6   2  11      907.89      841.16     24.18 o
  -4   2  11      192.00      191.83     10.82 o
  -2   2  11       91.56       98.92     11.56 o
   0   2  11       78.67       75.87      9.57 o
   2   2  11      665.69      623.94     16.14 o
   4   2  11      355.78      371.77     14.21 o
   6   2  11        4.98       -5.81     20.34 o
   8   2  11      301.25      297.29     20.45 o
  10   2  11       65.39       71.21     15.55 o
  12   2  11       49.01       52.19     16.72 o
  14   2  11        0.67       13.15     23.01 o
  16   2  11        0.03      -21.73     23.97 o
  18   2  11      159.70      151.20     22.69 o
  20   2  11       12.23        3.52     29.98 o
  22   2  11       56.05       89.05     20.66 o
  24   2  11       13.74        9.96     30.46 o
  26   2  11        6.94       -8.52     29.56 o
  28   2  11        0.40      -24.82     34.19 o
 -41   3  11       24.92      -32.86     33.71 o
 -39   3  11       21.50      -12.41     32.01 o
 -37   3  11        2.70        1.97     29.08 o
 -35   3  11        1.10      -11.02     28.07 o
 -33   3  11       10.69       38.88     18.75 o
 -31   3  11       93.05      101.94     20.08 o
 -29   3  11       82.26      110.88     20.13 o
 -27   3  11      113.08      119.46     18.16 o
 -25   3  11      146.33      135.28     19.33 o
 -23   3  11      649.86      632.98     26.47 o
 -21   3  11       71.17       33.13     17.36 o
 -19   3  11      388.97      311.40     20.24 o
 -17   3  11      145.79      100.29     16.62 o
 -15   3  11      667.94      666.63     24.45 o
 -13   3  11     1076.17     1060.11     28.92 o
 -11   3  11      912.81      791.69     25.62 o
  -9   3  11       14.06       22.74     13.00 o
  -7   3  11      932.77      895.33     25.94 o
  -5   3  11      163.13      157.87     10.94 o
  -3   3  11       57.77       63.60     15.82 o
  -1   3  11      177.11      175.78     11.63 o
   1   3  11     1090.48     1126.89     20.96 o
   3   3  11       10.61        1.63     14.49 o
   5   3  11      205.48      171.43     37.68 o
   7   3  11       90.10       76.32     15.66 o
   9   3  11       50.45       80.21     16.72 o
  11   3  11       18.18       31.53     17.15 o
  13   3  11      114.82      130.22     19.07 o
  15   3  11       54.44       57.68     19.12 o
  17   3  11       18.62        6.82     27.16 o
  19   3  11       23.87       -3.62     27.80 o
  21   3  11        1.57       -7.67     30.84 o
  23   3  11       37.47       90.27     22.90 o
  25   3  11        1.53      -32.43     32.43 o
 -38   4  11       18.96       34.19     22.26 o
 -36   4  11        3.17       10.12     29.24 o
 -34   4  11       75.25       46.87     23.01 o
 -32   4  11       10.49        5.43     28.28 o
 -30   4  11      110.27      153.92     21.36 o
 -28   4  11       17.49      -28.39     28.39 o
 -26   4  11       52.89       37.33     19.49 o
 -24   4  11        0.34      -23.38     23.38 o
 -22   4  11        3.22       21.30     22.16 o
 -20   4  11       23.27       20.45     21.52 o
 -18   4  11      505.15      472.93     24.55 o
 -16   4  11       15.33       19.81     14.38 o
 -14   4  11       26.09        3.73     21.04 o
 -12   4  11       59.02      148.00     16.51 o
 -10   4  11      349.62      362.00     21.46 o
  -8   4  11      217.36      172.61     18.16 o
  -6   4  11      126.44      121.16     16.19 o
  -4   4  11       37.99       20.75     13.07 o
  -2   4  11      698.15      710.86     19.04 o
   0   4  11       14.21       38.07     19.41 o
   2   4  11      279.42      227.31     14.39 o
   4   4  11       25.35       42.91     15.92 o
   6   4  11      156.69      173.57     19.17 o
   8   4  11        3.56      -22.00     25.03 o
  10   4  11      411.25      420.42     27.06 o
  12   4  11       91.29       74.88     19.17 o
  14   4  11       36.27       60.13     20.08 o
  16   4  11        5.06       14.27     27.75 o
  18   4  11       65.19       24.50     21.20 o
  20   4  11        2.85      -13.90     29.19 o
  22   4  11        1.03       -4.21     28.97 o
  24   4  11       18.87       17.79     22.37 o
 -37   5  11        2.66        9.00     32.38 o
 -35   5  11        0.92      -12.84     23.22 o
 -33   5  11        5.58       24.39     30.68 o
 -31   5  11        0.03      -25.19     30.68 o
 -29   5  11       31.65       14.81     30.14 o
 -27   5  11       46.08       31.80     20.18 o
 -25   5  11       38.94       43.19     19.07 o
 -23   5  11        0.14       -6.50     26.84 o
 -21   5  11       33.90       22.74     18.21 o
 -19   5  11       15.82      -10.65     24.61 o
 -17   5  11      482.93      566.83     28.33 o
 -15   5  11      317.50      308.47     22.79 o
 -13   5  11       16.62      -22.63     26.04 o
 -11   5  11       28.87        9.80     23.27 o
  -9   5  11      655.25      644.32     28.39 o
  -7   5  11      497.12      390.01     25.03 o
  -5   5  11       35.99       15.65     14.41 o
  -3   5  11      236.04      237.15     16.96 o
  -1   5  11      767.07      817.20     29.53 o
   1   5  11      777.36      673.34     20.49 o
   3   5  11       68.65       94.39     17.95 o
   5   5  11      191.99      198.29     15.75 o
   7   5  11      382.32      421.43     26.84 o
   9   5  11      124.98      101.24     21.89 o
  11   5  11       28.31        3.52     30.25 o
  13   5  11      113.32      157.22     23.22 o
  15   5  11      167.46      190.61     26.58 o
  17   5  11       68.94      100.98     22.63 o
  19   5  11        5.94        8.41     31.64 o
  21   5  11       36.67       24.34     32.91 o
 -32   6  11        4.65       -2.18     34.25 o
 -30   6  11        0.11       18.91     30.62 o
 -28   6  11       30.06       43.30     21.68 o
 -26   6  11       84.92       85.32     22.74 o
 -24   6  11       44.29       68.28     20.77 o
 -22   6  11       33.59       11.77     21.14 o
 -20   6  11        0.27        9.64     17.95 o
 -18   6  11       86.41      113.71     19.55 o
 -16   6  11        2.05      -23.43     27.69 o
 -14   6  11        9.72      -26.26     26.47 o
 -12   6  11       87.21       83.46     20.66 o
 -10   6  11      395.90      416.21     26.52 o
  -8   6  11       38.24        6.39     28.49 o
  -6   6  11        8.94        0.00     24.55 o
  -4   6  11        1.39        7.69     14.86 o
  -2   6  11       16.86       39.46     15.37 o
   0   6  11       27.93       -6.58     20.32 o
   2   6  11       14.34        3.31     29.40 o
   4   6  11      139.14      155.25     15.91 o
   6   6  11       39.83       52.46     21.20 o
   8   6  11        5.35       -3.73     27.69 o
  10   6  11       66.86       65.77     22.90 o
  12   6  11        8.44       -2.02     31.85 o
  14   6  11        0.54       27.16     21.30 o
  16   6  11        4.34       28.33     32.11 o
  18   6  11        3.78        9.11     34.19 o
 -27   7  11        6.19      -35.26     35.26 o
 -25   7  11        0.69       -6.44     31.32 o
 -23   7  11        3.95        7.30     22.00 o
 -21   7  11        5.96        4.05     30.36 o
 -19   7  11       49.78       35.63     21.84 o
 -17   7  11       54.67       66.84     22.69 o
 -15   7  11        0.75       -5.70     28.97 o
 -13   7  11       13.31       18.80     30.41 o
 -11   7  11       30.39       47.51     20.72 o
  -9   7  11        7.65       16.67     27.43 o
  -7   7  11       14.85        5.54     27.75 o
  -5   7  11        9.35       -7.14     21.06 o
  -3   7  11        0.91       12.30     20.01 o
  -1   7  11       13.85      -20.88     20.88 o
   1   7  11        0.64        6.07     20.36 o
   3   7  11      116.76      133.80     18.47 o
   5   7  11      293.22      325.13     20.39 o
   7   7  11       17.34       27.11     22.48 o
   9   7  11        0.35      -34.35     34.62 o
  11   7  11       17.66      -13.31     33.50 o
 -18   8  11        0.10        4.47     32.11 o
 -16   8  11        8.38       79.25     23.97 o
 -14   8  11        0.04      -19.55     33.87 o
 -12   8  11       10.77       -8.63     30.41 o
 -10   8  11       22.54      -12.84     34.72 o
  -8   8  11        2.94      -19.17     33.66 o
  -6   8  11        0.89       -6.39     29.82 o
  -4   8  11        2.92        0.60     31.80 o
  -2   8  11       14.58       28.84     22.71 o
   0   8  11       12.07       -1.96     24.73 o
   2   8  11        1.10      -23.56     23.56 o
 -44   0  12        7.83       -2.24     33.45 o
 -42   0  12       14.10      -23.27     30.73 o
 -40   0  12       78.62      104.39     23.43 o
 -38   0  12       92.41       96.18     23.01 o
 -36   0  12       20.07       40.32     18.32 o
 -34   0  12       10.11      -24.71     28.39 o
 -32   0  12       11.79       49.48     16.46 o
 -30   0  12        4.45       14.54     21.25 o
 -28   0  12      187.21      201.00     18.11 o
 -26   0  12      186.12      205.58     18.48 o
 -24   0  12      126.16      110.83     16.83 o
 -22   0  12      404.92      370.47     19.65 o
 -20   0  12      130.43      146.62     15.29 o
 -18   0  12      169.34      189.55     15.44 o
 -16   0  12     1846.10     1855.89     34.94 o
 -14   0  12     1580.43     1573.78     31.37 o
 -12   0  12        0.39       -7.67     16.88 o
 -10   0  12     2394.28     2344.43     36.48 o
  -8   0  12     3228.51     3028.59     41.43 o
  -6   0  12       64.10       80.58     13.37 o
  -4   0  12      544.83      501.17     19.12 o
  -2   0  12      899.99      920.84     17.96 o
   0   0  12     1794.37     1722.04     23.52 o
   2   0  12       47.13       52.88     22.00 o
   4   0  12      205.04      180.34     26.04 o
   6   0  12     3188.13     3164.61     48.52 o
   8   0  12       14.95        5.01     22.32 o
  10   0  12      628.77      653.05     26.26 o
  12   0  12      559.94      610.77     26.36 o
  14   0  12      225.06      246.69     21.25 o
  16   0  12       70.10       68.65     19.07 o
  18   0  12       70.30       99.43     19.60 o
  20   0  12        9.79       34.40     19.49 o
  22   0  12       96.25       92.56     23.49 o
  24   0  12        7.02       -8.20     31.53 o
  26   0  12      105.73      109.18     25.62 o
 -43   1  12       20.36      -36.91     36.91 o
 -41   1  12       11.72       20.72     22.42 o
 -39   1  12        1.40       27.27     30.30 o
 -37   1  12       63.49       97.84     20.40 o
 -35   1  12       11.09      -26.63     26.63 o
 -33   1  12        3.34       19.39     25.35 o
 -31   1  12       60.43       53.90     18.59 o
 -29   1  12       76.76       81.49     18.21 o
 -27   1  12      265.12      276.20     21.41 o
 -25   1  12      111.62       80.21     18.85 o
 -23   1  12      431.36      440.66     21.84 o
 -21   1  12      271.09      217.19     17.84 o
 -19   1  12        0.41        9.85     16.19 o
 -17   1  12      226.01      241.74     16.19 o
 -15   1  12      228.83      202.17     15.71 o
 -13   1  12      243.67      206.86     14.54 o
 -11   1  12      145.19      155.14     15.71 o
  -9   1  12      861.43      831.58     24.18 o
  -7   1  12     1290.50     1263.77     28.33 o
  -5   1  12       43.52       11.43     10.72 o
  -3   1  12      321.15      292.60     16.08 o
  -1   1  12      985.12      960.75     18.51 o
   1   1  12      120.98      123.04     10.12 o
   3   1  12       21.06       34.60      9.22 o
   5   1  12       70.69       59.26     10.85 o
   7   1  12       27.35       13.05     15.55 o
   9   1  12        0.33       -1.33     20.50 o
  11   1  12        0.03        5.54     22.21 o
  13   1  12      265.53      263.90     22.10 o
  15   1  12       83.99       97.14     19.33 o
  17   1  12       30.27       22.48     19.87 o
  19   1  12      141.55      154.29     22.79 o
  21   1  12       23.64       18.85     28.76 o
  23   1  12       18.06      -32.11     32.11 o
  25   1  12        0.11        0.00     28.17 o
  27   1  12        1.24       -4.53     31.80 o
 -42   2  12       17.26       24.07     31.21 o
 -40   2  12        9.06      -32.75     32.75 o
 -38   2  12       54.62       71.90     22.10 o
 -36   2  12       35.82       38.45     20.66 o
 -34   2  12       53.07       77.54     19.60 o
 -32   2  12        8.78        4.85     23.70 o
 -30   2  12      395.69      435.07     25.56 o
 -28   2  12      165.28      180.17     20.18 o
 -26   2  12      191.04      184.17     21.09 o
 -24   2  12        0.06      -15.60     22.05 o
 -22   2  12      882.77     1000.03     30.46 o
 -20   2  12      190.08      180.28     18.05 o
 -18   2  12      216.68      221.45     17.20 o
 -16   2  12      167.55      150.30     15.76 o
 -14   2  12     2642.85     2777.90     42.71 o
 -12   2  12      236.62      212.87     16.72 o
 -10   2  12      257.23      284.83     18.05 o
  -8   2  12       38.37       29.88     14.38 o
  -6   2  12     1196.54     1213.33     29.93 o
  -4   2  12      980.16      922.36     25.56 o
  -2   2  12      594.47      606.12     15.59 o
   0   2  12       73.92       75.81     19.63 o
   2   2  12      945.78      959.46     19.98 o
   4   2  12        0.54        0.07     11.44 o
   6   2  12      966.25      940.54     30.36 o
   8   2  12        5.67        3.99     21.09 o
  10   2  12      291.92      310.87     21.73 o
  12   2  12       17.96       17.89     22.53 o
  14   2  12      232.30      256.55     21.73 o
  16   2  12       24.70       16.72     25.83 o
  18   2  12        7.59       43.57     18.11 o
  20   2  12       20.17      -20.77     30.73 o
  22   2  12       82.10      116.26     22.00 o
  24   2  12        7.02      -17.04     30.25 o
  26   2  12        0.83       18.05     21.89 o
 -41   3  12        4.70       28.87     33.55 o
 -39   3  12        5.16      -12.57     30.36 o
 -37   3  12       57.14       73.28     22.69 o
 -35   3  12       20.49       68.28     19.49 o
 -33   3  12       15.99       29.19     19.65 o
 -31   3  12       17.48       18.43     25.88 o
 -29   3  12      271.25      248.24     25.14 o
 -27   3  12        0.67      -23.27     23.27 o
 -25   3  12        1.98       14.33     23.70 o
 -23   3  12      179.24      179.21     20.08 o
 -21   3  12      770.58      740.50     28.97 o
 -19   3  12       30.91       -6.28     22.10 o
 -17   3  12       16.00       24.39     14.54 o
 -15   3  12      233.71      224.86     18.64 o
 -13   3  12      419.93      525.66     23.54 o
 -11   3  12     1519.06     1446.82     32.91 o
  -9   3  12        2.96      -12.52     19.17 o
  -7   3  12      688.11      704.77     25.03 o
  -5   3  12       75.55      102.66     11.19 o
  -3   3  12       60.09       42.26     10.56 o
  -1   3  12      215.79      246.51     13.10 o
   1   3  12       86.17      121.63     20.26 o
   3   3  12      628.37      608.21     36.48 o
   5   3  12      115.20       99.95     12.37 o
   7   3  12       91.74       80.05     18.75 o
   9   3  12       46.79       64.07     18.27 o
  11   3  12        0.01      -26.20     26.20 o
  13   3  12       19.87       -1.65     26.79 o
  15   3  12       21.77       10.33     19.33 o
  17   3  12        4.47        3.62     27.64 o
  19   3  12       28.51       30.84     20.50 o
  21   3  12       20.30       22.42     31.16 o
  23   3  12        2.83        5.38     21.62 o
 -38   4  12        0.03      -13.00     30.04 o
 -36   4  12        0.80       27.75     19.76 o
 -34   4  12       23.50       43.94     21.04 o
 -32   4  12       20.34       14.86     27.75 o
 -30   4  12        5.74       24.71     27.43 o
 -28   4  12        3.30        5.06     24.18 o
 -26   4  12       65.67       97.94     19.28 o
 -24   4  12       29.91       24.61     17.89 o
 -22   4  12       12.26       19.23     22.95 o
 -20   4  12       41.88       38.45     17.36 o
 -18   4  12       12.13        9.64     14.97 o
 -16   4  12        1.43       -5.38     20.13 o
 -14   4  12        0.02      -21.36     21.36 o
 -12   4  12        0.57      -10.39     21.25 o
 -10   4  12      146.99      142.68     16.88 o
  -8   4  12        1.87       -9.00     22.63 o
  -6   4  12      100.64       94.00     15.39 o
  -4   4  12       20.21       29.16     10.51 o
  -2   4  12      119.35      127.82     21.44 o
   0   4  12        2.34      -29.53     31.82 o
   2   4  12       63.19       76.75     11.76 o
   4   4  12       23.52       20.25     16.81 o
   6   4  12        9.59        1.49     22.90 o
   8   4  12        3.91       15.76     24.02 o
  10   4  12       51.02       43.67     20.45 o
  12   4  12        4.79        1.70     23.22 o
  14   4  12       15.62        5.43     29.29 o
  16   4  12       44.34       77.22     22.10 o
  18   4  12       19.94       -1.01     21.57 o
  20   4  12        0.01        4.21     31.69 o
  22   4  12        1.67       11.13     31.32 o
 -35   5  12        2.72       40.16     21.14 o
 -33   5  12        0.17      -29.93     29.93 o
 -31   5  12       33.42       44.52     21.20 o
 -29   5  12        0.69        5.70     29.88 o
 -27   5  12        3.53       14.54     19.97 o
 -25   5  12        7.17       41.01     18.59 o
 -23   5  12      131.27      127.77     22.69 o
 -21   5  12       35.73       60.18     18.27 o
 -19   5  12       26.04       18.96     26.26 o
 -17   5  12       37.72       57.73     18.64 o
 -15   5  12       37.05       52.78     17.42 o
 -13   5  12       24.30        1.49     26.79 o
 -11   5  12      139.77      152.85     21.41 o
  -9   5  12      387.66      371.48     25.88 o
  -7   5  12      608.55      646.29     29.19 o
  -5   5  12       23.35       12.47     43.01 o
  -3   5  12       62.75       31.39     27.59 o
  -1   5  12      310.83      370.37     17.03 o
   1   5  12       79.57       76.03     19.95 o
   3   5  12       29.24       53.59     13.12 o
   5   5  12        9.14       -2.68     19.23 o
   7   5  12      292.22      308.95     26.63 o
   9   5  12      379.18      393.21     27.69 o
  11   5  12       49.59       27.91     31.74 o
  13   5  12       12.43        9.69     30.41 o
  15   5  12        2.99       41.65     19.71 o
  17   5  12       20.66       25.51     31.69 o
  19   5  12       16.20      -35.42     35.42 o
 -32   6  12        5.31      -33.18     33.18 o
 -30   6  12        0.83       -6.44     30.36 o
 -28   6  12       11.97       33.98     22.21 o
 -26   6  12        6.60       53.68     20.66 o
 -24   6  12       65.53       49.96     21.52 o
 -22   6  12       22.86      -24.23     29.88 o
 -20   6  12       12.33        5.43     27.53 o
 -18   6  12        3.29      -23.01     28.39 o
 -16   6  12        6.81      -12.14     26.84 o
 -14   6  12       57.73       70.94     20.08 o
 -12   6  12       42.64       10.12     30.41 o
 -10   6  12        0.70        8.41     23.91 o
  -8   6  12        0.56       17.63     18.43 o
  -6   6  12       64.38       66.41     19.44 o
  -4   6  12       63.84       56.45     14.34 o
  -2   6  12        8.90       16.30     18.01 o
   0   6  12        0.71      -12.53     29.96 o
   2   6  12        8.61       11.04     20.77 o
   4   6  12       85.41      121.51     15.92 o
   6   6  12        6.94        9.53     28.71 o
   8   6  12       10.71       33.39     19.92 o
  10   6  12        4.36        0.00     28.60 o
  12   6  12        3.43       11.61     20.66 o
  14   6  12        6.65      -15.34     33.50 o
 -25   7  12        0.71       -8.79     32.86 o
 -23   7  12       62.66       80.10     24.45 o
 -21   7  12       80.90       88.52     23.65 o
 -19   7  12        9.10       -4.05     29.77 o
 -17   7  12        0.22        3.99     32.59 o
 -15   7  12       27.39       48.25     20.18 o
 -13   7  12       88.25      104.12     25.19 o
 -11   7  12       40.93       53.10     21.94 o
  -9   7  12        1.17       19.23     26.95 o
  -7   7  12       69.08       76.11     22.42 o
  -5   7  12      108.80      115.42     17.23 o
  -3   7  12        5.92       -6.29     18.46 o
  -1   7  12        7.56       16.41     17.31 o
   1   7  12        2.32       20.45     21.85 o
   3   7  12       60.45       49.70     20.63 o
   5   7  12        8.47       -9.17     22.72 o
   7   7  12        3.55      -19.60     33.13 o
   9   7  12        7.92      -39.25     39.25 o
 -14   8  12       20.20      -24.61     35.15 o
 -12   8  12        2.75       17.74     32.27 o
 -10   8  12        1.17       17.68     30.73 o
  -8   8  12       10.22       36.38     22.21 o
  -6   8  12        7.15      -37.28     37.28 o
  -4   8  12        9.02       16.49     23.61 o
  -2   8  12        3.23       18.02     23.73 o
 -43   1  13        1.88        2.24     32.11 o
 -41   1  13       53.71       33.82     23.38 o
 -39   1  13        0.09      -21.94     29.35 o
 -37   1  13       16.05       -1.86     31.85 o
 -35   1  13       61.08       68.17     20.45 o
 -33   1  13       86.85       25.03     29.66 o
 -31   1  13       76.93       55.97     19.39 o
 -29   1  13      118.15      137.14     18.96 o
 -27   1  13      596.13      616.20     28.65 o
 -25   1  13       82.19       71.05     17.36 o
 -23   1  13        0.08       22.37     13.15 o
 -21   1  13        2.33       19.55     19.76 o
 -19   1  13      284.43      297.39     18.85 o
 -17   1  13      738.56      743.65     24.92 o
 -15   1  13      126.03      155.99     15.66 o
 -13   1  13       58.03       75.04     14.54 o
 -11   1  13      780.92      731.66     24.34 o
  -9   1  13       23.95       35.58     12.89 o
  -7   1  13       98.94       67.74     15.23 o
  -5   1  13      275.32      238.06     23.73 o
  -3   1  13      217.17      203.21     16.86 o
  -1   1  13      101.47      109.42     10.28 o
   1   1  13        8.29       14.13     10.52 o
   3   1  13      112.36      117.40     11.69 o
   5   1  13      315.25      312.18     14.73 o
   7   1  13      497.32      507.34     23.97 o
   9   1  13       16.27       31.32     16.40 o
  11   1  13       19.94       14.27     16.56 o
  13   1  13       15.08       20.66     24.34 o
  15   1  13        5.66       -5.06     25.24 o
  17   1  13        5.65      -23.22     30.25 o
  19   1  13       17.68        7.56     27.69 o
  21   1  13       10.27       35.15     21.73 o
  23   1  13       12.74      -23.43     32.27 o
  25   1  13        6.02       44.10     21.89 o
 -42   2  13        6.85      -13.42     32.38 o
 -40   2  13        1.17        8.41     29.56 o
 -38   2  13       30.69       52.78     21.68 o
 -36   2  13        0.00       -9.43     26.52 o
 -34   2  13       28.39        3.57     28.97 o
 -32   2  13        9.57       -3.36     26.58 o
 -30   2  13       25.57       -3.20     26.63 o
 -28   2  13       49.07       46.02     18.96 o
 -26   2  13      191.05      183.69     20.82 o
 -24   2  13        0.02        2.08     15.92 o
 -22   2  13      838.36      798.02     29.45 o
 -20   2  13       82.47       79.89     17.26 o
 -18   2  13        0.01      -12.14     18.64 o
 -16   2  13        4.20       -4.74     19.01 o
 -14   2  13       83.21       60.02     15.71 o
 -12   2  13      804.27      864.76     27.43 o
 -10   2  13        1.01       -5.65     20.72 o
  -8   2  13      375.53      370.94     20.34 o
  -6   2  13      759.05      779.01     26.04 o
  -4   2  13      483.58      519.95     16.19 o
  -2   2  13      172.55      151.96     12.14 o
   0   2  13      296.04      282.69     37.31 o
   2   2  13      629.01      631.73     18.96 o
   4   2  13       11.31        4.74     21.36 o
   6   2  13       67.37       46.23     16.67 o
   8   2  13       23.08       15.92     16.30 o
  10   2  13      180.00      215.27     21.04 o
  12   2  13       19.85       -1.60     25.40 o
  14   2  13       34.56       46.60     19.17 o
  16   2  13      106.02       70.78     23.65 o
  18   2  13       46.05       83.40     19.55 o
  20   2  13        3.73       22.10     29.03 o
  22   2  13        0.26      -14.91     29.82 o
  24   2  13        4.19      -22.53     33.71 o
 -39   3  13       46.09       41.81     24.13 o
 -37   3  13        4.80       -4.05     28.87 o
 -35   3  13        8.65        7.67     28.55 o
 -33   3  13       37.23       33.77     20.03 o
 -31   3  13       64.20       90.06     20.61 o
 -29   3  13       28.89       -4.95     29.51 o
 -27   3  13       30.92       36.91     18.32 o
 -25   3  13      106.85      112.48     18.48 o
 -23   3  13      135.83      149.55     19.33 o
 -21   3  13       88.50       80.26     17.63 o
 -19   3  13        6.06       36.11     14.17 o
 -17   3  13       46.50       50.01     15.82 o
 -15   3  13       68.20       85.05     16.78 o
 -13   3  13      855.23      858.20     29.08 o
 -11   3  13        1.02       14.81     20.29 o
  -9   3  13      415.27      363.17     21.84 o
  -5   3  13       70.33       97.47     11.37 o
  -3   3  13        1.64       -7.64     14.48 o
  -1   3  13        0.15        4.45     11.59 o
   1   3  13      292.33      231.21     14.60 o
   3   3  13      300.64      319.33     15.75 o
   5   3  13       10.45      -15.87     16.04 o
   7   3  13       21.83       -2.29     18.91 o
   9   3  13      253.37      271.35     23.01 o
  11   3  13        1.33       21.57     23.75 o
  13   3  13       30.62       31.42     19.39 o
  15   3  13        0.11      -12.89     26.20 o
  17   3  13       88.72      110.51     20.72 o
  19   3  13       10.47       43.99     21.46 o
  21   3  13        2.10      -28.07     29.88 o
 -38   4  13        6.38       26.58     29.72 o
 -36   4  13        0.33      -10.55     32.33 o
 -34   4  13        0.01       20.08     19.87 o
 -32   4  13       26.08        0.96     20.72 o
 -30   4  13        0.06       11.88     18.85 o
 -28   4  13       15.32       -5.22     25.78 o
 -26   4  13       90.52       83.51     19.81 o
 -24   4  13        2.44       24.07     24.71 o
 -22   4  13        4.40      -21.68     25.35 o
 -20   4  13        8.85       59.22     16.94 o
 -18   4  13       50.23       20.40     18.53 o
 -16   4  13       12.80       14.22     22.26 o
 -14   4  13       69.58       51.77     16.46 o
 -12   4  13       37.04       13.85     23.17 o
 -10   4  13      145.80      149.82     19.92 o
  -8   4  13       52.16       65.29     17.89 o
  -6   4  13       94.24       73.28     17.10 o
  -4   4  13       41.83       48.79     31.08 o
  -2   4  13        0.39       11.44     12.59 o
   0   4  13        3.26        4.44     12.72 o
   2   4  13       11.06       21.67     19.87 o
   4   4  13        5.22       15.44     17.69 o
   6   4  13        1.32      -11.34     27.69 o
   8   4  13       47.30       63.96     20.61 o
  10   4  13        8.10       28.97     18.05 o
  12   4  13       53.93        0.00     33.07 o
  14   4  13        0.06       -1.92     27.85 o
  16   4  13        1.80      -14.17     31.64 o
  18   4  13        6.56       42.50     20.93 o
  20   4  13       17.17       20.13     32.17 o
 -35   5  13       20.96       11.13     33.93 o
 -33   5  13       96.27      149.92     25.19 o
 -31   5  13        2.40        2.02     30.84 o
 -29   5  13        2.74      -11.72     31.74 o
 -27   5  13       52.16       30.04     21.89 o
 -25   5  13      289.81      289.73     27.75 o
 -23   5  13       55.71       32.38     21.04 o
 -21   5  13        0.93      -22.10     26.58 o
 -19   5  13      341.54      296.86     24.82 o
 -17   5  13       53.74      105.13     18.64 o
 -15   5  13       62.27       52.41     18.16 o
 -13   5  13        2.62        9.43     25.78 o
 -11   5  13      497.74      489.39     29.40 o
  -9   5  13       84.27       76.80     19.17 o
  -7   5  13       26.02       20.24     24.77 o
  -5   5  13        0.01       -7.83     14.74 o
  -3   5  13      190.97      202.38     15.84 o
  -1   5  13        2.24       -4.81     18.59 o
   1   5  13       10.80       40.69     18.69 o
   3   5  13       23.11        7.01     19.41 o
   5   5  13       13.57       17.76     20.38 o
   7   5  13        3.51       23.59     28.17 o
   9   5  13        2.80       44.31     18.59 o
  11   5  13       20.34        9.80     29.93 o
  13   5  13        1.54       18.37     28.55 o
  15   5  13        8.51       -8.52     31.96 o
  17   5  13        1.31       -2.24     31.32 o
 -30   6  13        0.84       26.42     23.17 o
 -28   6  13        0.11       -8.47     33.45 o
 -26   6  13        0.44       43.09     20.13 o
 -24   6  13       41.18       68.65     21.84 o
 -22   6  13       14.85       -7.72     33.29 o
 -20   6  13       12.17       20.77     27.64 o
 -18   6  13       60.37       85.85     21.25 o
 -16   6  13       66.48       19.97     28.07 o
 -14   6  13       51.58       57.31     22.53 o
 -12   6  13       57.93        1.76     33.45 o
 -10   6  13        0.15        7.08     27.91 o
  -8   6  13       75.60       62.74     22.16 o
  -6   6  13       63.65       89.63     20.82 o
  -4   6  13        2.10       23.54     17.44 o
  -2   6  13       54.76       55.14     29.61 o
   0   6  13       16.30       12.77     24.50 o
   2   6  13      117.13      143.77     16.68 o
   4   6  13       98.41      124.54     16.58 o
   6   6  13       17.69        5.96     31.85 o
   8   6  13        6.47      -30.46     30.46 o
  10   6  13       12.20        6.39     30.62 o
  12   6  13        2.80       -8.84     32.11 o
 -23   7  13       20.30       24.23     23.97 o
 -21   7  13      127.97      138.95     26.47 o
 -19   7  13      165.91      170.27     29.13 o
 -17   7  13        2.41       -2.08     31.53 o
 -15   7  13      167.18      177.40     26.79 o
 -13   7  13      168.15      195.94     26.90 o
 -11   7  13      113.93       68.28     24.39 o
  -9   7  13        3.24       -6.02     31.26 o
  -7   7  13      109.06       86.33     24.29 o
  -5   7  13      626.83      681.86     27.83 o
  -3   7  13      341.43      354.08     21.83 o
  -1   7  13       19.93       23.73     16.33 o
   1   7  13       96.26      118.27     17.11 o
   3   7  13      106.32      125.40     18.67 o
   5   7  13       88.35       97.27     18.22 o
 -42   0  14       10.58      -22.00     33.39 o
 -40   0  14        7.53        1.07     22.10 o
 -38   0  14       40.99        5.91     31.00 o
 -36   0  14        0.36      -11.13     29.45 o
 -34   0  14       26.53       24.55     28.60 o
 -32   0  14       71.00      100.45     19.71 o
 -30   0  14      163.84      133.73     21.73 o
 -28   0  14      350.46      401.20     24.98 o
 -26   0  14      292.92      278.12     22.90 o
 -24   0  14      356.58      346.39     22.58 o
 -22   0  14       19.00       29.29     14.33 o
 -20   0  14       46.46       11.29     21.14 o
 -18   0  14     1283.35     1258.23     32.81 o
 -16   0  14     1340.97     1227.71     31.85 o
 -14   0  14     1012.57     1013.45     29.66 o
 -12   0  14      259.32      262.03     19.07 o
 -10   0  14     2250.10     2164.47     39.52 o
  -8   0  14     1254.16     1151.29     30.94 o
  -6   0  14     2074.21     1981.10     38.24 o
  -4   0  14       59.85       63.22     10.82 o
  -2   0  14     2674.42     2492.31     30.79 o
   0   0  14     1145.70     1016.25     21.90 o
   2   0  14      931.50      911.85     21.24 o
   4   0  14      654.99      653.93     19.81 o
   6   0  14      796.57      708.87     29.66 o
   8   0  14      668.93      651.62     28.01 o
  10   0  14       67.23       84.63     19.12 o
  12   0  14        4.19        4.90     26.15 o
  14   0  14      309.00      224.86     25.78 o
  16   0  14        6.74        3.67     26.63 o
  18   0  14      321.26      314.54     28.65 o
  20   0  14        0.02      -12.30     28.81 o
  22   0  14       35.02       49.90     22.95 o
 -41   1  14       12.66       19.44     31.96 o
 -39   1  14       34.01       40.80     22.85 o
 -37   1  14        9.92      -29.29     29.29 o
 -35   1  14       17.55      -21.89     29.61 o
 -33   1  14       53.72       20.72     28.97 o
 -31   1  14       26.00       46.60     18.53 o
 -29   1  14      249.12      236.73     22.74 o
 -27   1  14        7.18        2.93     23.54 o
 -25   1  14      357.34      365.09     24.18 o
 -23   1  14      127.18      165.31     19.07 o
 -21   1  14        0.03        7.78     14.33 o
 -19   1  14       32.15       26.95     13.90 o
 -17   1  14      281.99      285.57     19.12 o
 -15   1  14      274.31      332.70     20.29 o
 -13   1  14        5.39      -15.23     23.11 o
 -11   1  14      459.58      434.96     21.73 o
  -9   1  14      441.29      388.63     20.66 o
  -7   1  14       47.78       49.05     15.55 o
  -5   1  14      131.51      142.87     11.82 o
  -3   1  14       15.68       -8.40     18.13 o
  -1   1  14      180.87      138.01     12.23 o
   1   1  14      168.74      181.73     13.27 o
   3   1  14      193.35      208.57     31.37 o
   5   1  14      633.84      598.18     19.45 o
   7   1  14        2.02       27.75     15.60 o
   9   1  14        4.12       21.46     22.00 o
  11   1  14      185.01      192.90     21.25 o
  13   1  14       32.95        1.70     24.02 o
  15   1  14        6.39       13.47     19.49 o
  17   1  14        0.28      -24.71     29.40 o
  19   1  14        0.07       18.11     28.49 o
  21   1  14       34.35       23.38     31.64 o
  23   1  14        3.98       31.53     32.33 o
 -40   2  14        0.58       10.70     31.85 o
 -38   2  14      100.50       79.09     25.35 o
 -36   2  14       12.32       15.39     20.18 o
 -34   2  14       24.97      -10.92     28.23 o
 -32   2  14        6.98      -26.20     26.20 o
 -30   2  14      123.00      142.89     21.09 o
 -28   2  14      147.32      121.27     20.88 o
 -26   2  14      217.03      197.96     21.41 o
 -24   2  14       94.79      125.21     17.52 o
 -22   2  14      741.20      769.05     28.49 o
 -20   2  14       85.99       50.49     17.42 o
 -18   2  14       64.57       77.38     15.55 o
 -16   2  14       10.23       42.77     13.90 o
 -14   2  14      776.17      822.31     27.75 o
 -12   2  14      181.02      120.31     18.27 o
 -10   2  14       75.85       91.18     15.50 o
  -8   2  14      585.19      564.22     23.86 o
  -6   2  14      212.17      217.67     19.23 o
  -4   2  14       14.28       13.85     10.99 o
  -2   2  14       33.20       43.96     11.37 o
   0   2  14      142.66      163.06     16.64 o
   2   2  14      105.14       84.85     13.23 o
   4   2  14        0.07       -1.98     20.61 o
   6   2  14       48.26       30.46     17.15 o
   8   2  14      174.37      188.96     20.82 o
  10   2  14        1.66       19.60     25.56 o
  12   2  14        5.64        0.00     25.19 o
  14   2  14        1.32       27.11     18.91 o
  16   2  14       34.34        1.92     31.05 o
  18   2  14        0.00      -28.60     28.60 o
  20   2  14        0.11      -31.32     31.32 o
  22   2  14        0.00       15.71     29.66 o
 -39   3  14        2.14        8.73     31.42 o
 -37   3  14       28.37       40.32     22.42 o
 -35   3  14        7.75      -28.33     28.33 o
 -33   3  14        1.02        0.00     27.48 o
 -31   3  14       58.11       81.91     19.76 o
 -29   3  14       16.88        1.70     26.36 o
 -27   3  14        2.47      -17.89     26.74 o
 -25   3  14        1.25       18.69     26.47 o
 -23   3  14        1.88      -15.02     25.56 o
 -21   3  14       84.87       95.71     18.11 o
 -19   3  14       60.38       68.97     15.92 o
 -17   3  14       87.45      115.36     17.95 o
 -15   3  14      153.65      160.95     19.28 o
 -13   3  14       15.08        9.96     15.76 o
 -11   3  14      210.57      171.49     20.18 o
  -9   3  14      522.38      516.02     25.14 o
  -7   3  14       38.08       67.58     15.29 o
  -5   3  14       24.30        1.01     13.13 o
  -3   3  14       55.08       57.84     18.72 o
  -1   3  14       10.88       11.02     12.62 o
   1   3  14       23.81       12.56     12.74 o
   3   3  14       71.83       52.08     12.97 o
   5   3  14       15.28       -9.39     17.22 o
   7   3  14        0.70      -17.79     24.18 o
   9   3  14        3.21      -26.90     26.90 o
  11   3  14        3.27      -21.25     28.07 o
  13   3  14       40.57       27.85     30.68 o
  15   3  14        2.01      -25.35     29.40 o
  17   3  14        0.11       22.58     24.55 o
  19   3  14        2.43       20.50     22.00 o
 -36   4  14        0.17      -34.09     34.09 o
 -34   4  14       25.96       31.74     22.85 o
 -32   4  14       11.06       -1.97     31.00 o
 -30   4  14        4.72      -29.93     30.52 o
 -28   4  14        1.34       -7.19     26.52 o
 -26   4  14        1.51        3.46     24.77 o
 -24   4  14       30.43       55.76     17.68 o
 -22   4  14        2.28       19.33     21.62 o
 -20   4  14      169.57      162.01     20.88 o
 -18   4  14       12.48       16.83     26.15 o
 -16   4  14       24.91       34.46     16.19 o
 -14   4  14       10.29      -16.24     21.73 o
 -12   4  14        2.76      -19.01     25.03 o
 -10   4  14       46.73       39.36     18.53 o
  -8   4  14      333.79      340.16     23.86 o
  -6   4  14       83.77       83.83     18.00 o
  -4   4  14       33.29       25.51     12.42 o
  -2   4  14       60.35       53.74     12.41 o
   0   4  14       86.19       70.65     13.65 o
   2   4  14        3.30        6.34     13.86 o
   4   4  14       17.18        0.54     18.56 o
   6   4  14      105.09      110.99     20.93 o
   8   4  14      119.78      100.18     22.00 o
  10   4  14       36.99       54.96     21.14 o
  12   4  14       23.98       20.45     20.03 o
  14   4  14        9.82      -28.49     31.00 o
  16   4  14        3.52       91.71     19.60 o
  18   4  14        0.00       15.66     21.78 o
 -33   5  14       29.44       19.49     32.11 o
 -31   5  14       24.40       33.34     22.58 o
 -29   5  14       26.89       72.11     23.38 o
 -27   5  14       79.00       88.83     23.33 o
 -25   5  14       23.00       16.78     30.14 o
 -23   5  14        4.22      -11.77     20.77 o
 -21   5  14       23.09       46.65     18.91 o
 -19   5  14      174.62      168.51     24.23 o
 -17   5  14      306.40      295.10     24.29 o
 -15   5  14      181.48      145.34     24.92 o
 -13   5  14        1.52        1.65     27.64 o
 -11   5  14      127.53      116.85     22.00 o
  -9   5  14      174.73      170.64     22.00 o
  -7   5  14       45.32       75.41     19.28 o
  -5   5  14        4.19        0.18     20.77 o
  -3   5  14       13.92        2.52     19.07 o
  -1   5  14      255.66      249.74     17.74 o
   1   5  14      418.54      438.41     21.44 o
   3   5  14        3.78        1.80     24.34 o
   5   5  14        2.41      -13.96     26.04 o
   7   5  14        8.00       21.20     30.14 o
   9   5  14        6.64        0.00     30.57 o
  11   5  14       61.73      106.84     21.89 o
  13   5  14        0.14      -35.20     35.20 o
  15   5  14       44.71       11.24     36.54 o
 -30   6  14       53.28       89.79     25.08 o
 -28   6  14       30.73       49.96     23.43 o
 -26   6  14        6.32      -33.55     33.55 o
 -24   6  14        0.05       46.02     20.29 o
 -22   6  14       80.17       92.67     23.49 o
 -20   6  14      112.06       76.00     26.15 o
 -18   6  14        3.09       17.20     28.65 o
 -16   6  14       65.81       80.95     21.20 o
 -14   6  14       71.43       94.00     22.21 o
 -12   6  14      116.15      140.50     24.02 o
 -10   6  14        0.23        1.86     27.91 o
  -8   6  14       12.19        9.21     29.61 o
  -6   6  14       52.57       31.58     32.75 o
  -4   6  14       21.76        3.09     21.29 o
  -2   6  14        0.91      -21.16     21.96 o
   0   6  14       85.96       82.56     34.25 o
   2   6  14       51.70       46.58     25.14 o
   4   6  14        3.08       -7.63     20.80 o
   6   6  14        0.68       26.31     20.61 o
   8   6  14        0.34       -8.68     31.10 o
  10   6  14        9.89      -33.61     34.51 o
 -21   7  14       26.13       19.92     32.75 o
 -19   7  14        5.24       36.91     23.11 o
 -17   7  14       17.76       17.10     24.66 o
 -15   7  14       13.30       56.08     23.27 o
 -13   7  14        9.42       27.27     22.90 o
 -11   7  14        5.03       -6.28     30.09 o
  -9   7  14        0.01       -6.28     31.32 o
  -7   7  14        0.13      -25.14     35.20 o
  -5   7  14       11.66       15.56     18.14 o
  -3   7  14        4.35       14.93     23.65 o
  -1   7  14        1.92       -5.29     19.77 o
   1   7  14        4.00       -1.24     22.04 o
   3   7  14        5.73       -1.68     23.49 o
 -41   1  15        0.09        2.18     33.02 o
 -39   1  15        5.86       27.22     28.65 o
 -37   1  15        5.98       19.87     21.41 o
 -35   1  15        4.25        1.86     28.49 o
 -33   1  15       11.84       16.08     26.84 o
 -31   1  15       50.97       53.63     19.71 o
 -29   1  15        0.25        6.50     25.67 o
 -27   1  15        2.52       24.82     17.04 o
 -25   1  15       21.55      -16.35     24.23 o
 -23   1  15       91.00       74.40     16.94 o
 -21   1  15        5.61       21.41     14.17 o
 -19   1  15       81.17       83.19     16.99 o
 -17   1  15      110.71      109.98     17.20 o
 -15   1  15        0.20        3.83     20.29 o
 -13   1  15       40.73       51.45     16.03 o
 -11   1  15       77.85       60.66     16.08 o
  -9   1  15        0.80       12.57     20.34 o
  -7   1  15      275.78      247.07     19.76 o
  -5   1  15        1.26       -4.52     11.97 o
  -3   1  15        5.93        0.94     17.12 o
  -1   1  15       88.38       87.46     11.97 o
   1   1  15       14.15       32.48     12.36 o
   3   1  15       44.84       45.46     12.44 o
   5   1  15        0.66      -18.16     18.16 o
   7   1  15      157.86      136.77     20.77 o
   9   1  15       28.11      -13.26     27.69 o
  11   1  15        8.55      -15.66     26.10 o
  13   1  15        0.99      -29.35     29.35 o
  15   1  15       15.06       27.96     20.13 o
  17   1  15       38.88       28.44     22.21 o
  19   1  15        0.70      -33.29     33.29 o
  21   1  15        2.22       -9.05     31.96 o
 -40   2  15        7.03      -34.35     34.35 o
 -38   2  15        9.15       16.67     30.73 o
 -36   2  15        0.79       15.82     29.19 o
 -34   2  15        8.40        0.00     28.01 o
 -32   2  15       50.23       21.52     30.41 o
 -30   2  15       52.47       25.62     20.50 o
 -28   2  15       13.99       22.90     18.21 o
 -26   2  15        0.00       23.49     16.72 o
 -24   2  15        3.95       15.07     24.98 o
 -22   2  15      105.57      104.12     18.00 o
 -20   2  15       25.44       35.31     15.71 o
 -18   2  15        6.53       11.02     23.43 o
 -16   2  15       22.51       -6.76     24.34 o
 -14   2  15      912.13      850.16     30.46 o
 -12   2  15       31.63      -23.65     23.65 o
 -10   2  15      686.45      650.02     26.63 o
  -8   2  15       49.61       53.52     16.99 o
  -6   2  15       95.54       94.16     16.51 o
  -4   2  15       89.44       88.36     12.18 o
  -2   2  15        6.01        4.98     12.33 o
   0   2  15        0.39       17.80     15.97 o
   2   2  15       59.06       61.15     12.82 o
   4   2  15       32.73       58.86     12.12 o
   6   2  15      199.71      200.73     20.88 o
   8   2  15       30.55       68.76     18.32 o
  10   2  15        2.14      -14.06     26.04 o
  12   2  15        2.80        9.21     29.19 o
  14   2  15        2.21       39.62     17.52 o
  16   2  15       12.68       14.22     29.13 o
  18   2  15        1.06      -35.84     35.84 o
  20   2  15        1.49        9.00     34.35 o
 -39   3  15        0.33      -13.37     32.75 o
 -37   3  15       23.30       21.25     31.90 o
 -35   3  15        1.53        4.05     29.45 o
 -33   3  15        0.74       25.08     28.07 o
 -31   3  15        3.73        5.54     28.07 o
 -29   3  15       26.76       11.50     19.60 o
 -27   3  15       61.56       27.16     28.97 o
 -25   3  15       16.33        9.00     17.89 o
 -23   3  15       36.42        4.74     18.75 o
 -21   3  15        3.83       37.49     16.35 o
 -19   3  15        6.76      -24.45     24.45 o
 -17   3  15        2.76        7.30     21.73 o
 -15   3  15        0.33       -5.75     24.23 o
 -13   3  15        3.71       -1.44     22.79 o
 -11   3  15      206.42      243.55     20.56 o
  -9   3  15        5.23       -8.52     24.82 o
  -7   3  15       21.82       14.27     23.65 o
  -5   3  15       18.97       30.87     11.35 o
  -3   3  15       48.36       53.73     12.21 o
  -1   3  15       56.97       80.39     13.05 o
   1   3  15       14.69       13.25     24.15 o
   3   3  15       78.76       85.60     13.50 o
   5   3  15       62.80       84.90     25.06 o
   7   3  15        5.11       24.34     18.64 o
   9   3  15        4.86      -19.92     28.12 o
  11   3  15        5.47      -24.61     30.36 o
  13   3  15        0.04       -7.94     30.04 o
  15   3  15       19.57       12.46     28.33 o
  17   3  15        2.74       24.02     20.45 o
 -36   4  15        2.83       19.81     33.45 o
 -34   4  15        1.71       14.75     30.14 o
 -32   4  15       49.13       50.49     22.95 o
 -30   4  15       25.76       21.30     31.05 o
 -28   4  15       27.89       62.47     19.55 o
 -26   4  15        5.44      -13.47     20.72 o
 -24   4  15        7.51        3.46     27.75 o
 -22   4  15       24.45       18.59     23.70 o
 -20   4  15        1.09       35.42     16.67 o
 -18   4  15       42.92       62.05     17.31 o
 -16   4  15       49.58       74.51     18.69 o
 -14   4  15        6.54       17.26     23.27 o
 -12   4  15       81.39       94.91     19.65 o
 -10   4  15      108.24      109.50     19.28 o
  -8   4  15        0.97        4.69     23.38 o
  -6   4  15        4.31        1.60     24.39 o
  -4   4  15       19.16       -1.37     17.94 o
  -2   4  15       70.48       46.45     15.92 o
   0   4  15       91.41      123.85     15.18 o
   2   4  15       12.90      -18.65     19.61 o
   4   4  15        1.01       -4.47     19.53 o
   6   4  15       33.48       32.17     20.50 o
   8   4  15        4.60       31.48     19.92 o
  10   4  15       21.69      -33.77     34.09 o
  12   4  15       11.78       -6.23     34.56 o
  14   4  15       11.22        2.18     33.13 o
  16   4  15        2.57        3.41     24.34 o
 -33   5  15        0.00       -4.47     33.07 o
 -31   5  15        4.35      -19.33     32.17 o
 -29   5  15        0.18       46.55     21.41 o
 -27   5  15        4.19       25.99     31.80 o
 -25   5  15        5.79      -21.36     28.17 o
 -23   5  15       10.18       18.85     29.45 o
 -21   5  15       18.68      -31.96     31.96 o
 -19   5  15        0.67       23.43     28.33 o
 -17   5  15        1.71       -7.08     29.19 o
 -15   5  15       23.25       51.55     20.40 o
 -13   5  15       19.57       15.60     28.33 o
 -11   5  15        7.96       -8.63     29.08 o
  -9   5  15       34.36       51.02     19.87 o
  -7   5  15       17.67       24.34     24.98 o
  -5   5  15        1.36       -4.42     18.96 o
  -3   5  15        3.70      -19.96     19.96 o
  -1   5  15        9.95        6.05     46.49 o
   1   5  15        6.81       -4.56     20.80 o
   3   5  15        1.40       23.03     19.54 o
   5   5  15        2.82       -8.69     26.55 o
   7   5  15       46.07       95.01     22.48 o
   9   5  15        5.19      -14.81     32.27 o
  11   5  15        0.39      -36.00     36.00 o
 -28   6  15       10.24       17.89     36.11 o
 -26   6  15       52.81       35.90     24.92 o
 -24   6  15        2.58      -19.07     30.89 o
 -22   6  15       28.60      -22.74     33.29 o
 -20   6  15        9.70       59.81     19.97 o
 -18   6  15        4.50       -1.97     30.04 o
 -16   6  15       21.29       60.98     20.93 o
 -14   6  15        1.82      -13.63     28.60 o
 -12   6  15       16.57        5.81     28.28 o
 -10   6  15       20.30       -3.89     29.51 o
  -8   6  15        4.62       27.16     28.65 o
  -6   6  15       29.35       19.55     29.03 o
  -4   6  15       11.97       26.78     21.54 o
  -2   6  15        0.41      -22.94     22.94 o
   0   6  15       19.44        1.55     29.19 o
   2   6  15       13.32        1.16     20.71 o
   4   6  15        6.55       17.64     38.69 o
   6   6  15        2.30        0.00     34.78 o
 -17   7  15        2.63       -6.66     33.34 o
 -15   7  15       51.79       59.38     24.98 o
 -13   7  15      236.90      225.12     29.98 o
 -11   7  15      108.86      122.07     26.10 o
  -9   7  15        1.99      -34.40     34.40 o
  -7   7  15       10.43        2.18     33.55 o
  -5   7  15       20.92       32.70     17.00 o
  -3   7  15       39.19       35.88     26.74 o
 -40   0  16        3.86       -6.55     34.14 o
 -38   0  16        8.24       52.03     20.77 o
 -36   0  16        0.28       34.67     19.65 o
 -34   0  16      135.16      192.32     23.65 o
 -32   0  16      143.59      127.61     21.89 o
 -30   0  16        0.27       23.17     17.79 o
 -28   0  16       87.99       87.98     21.09 o
 -26   0  16      957.34      940.97     35.47 o
 -24   0  16       89.35       51.02     19.33 o
 -22   0  16      105.92       95.07     18.96 o
 -20   0  16        1.93      -23.59     23.59 o
 -18   0  16     1306.89     1203.00     35.04 o
 -16   0  16      140.25       75.63     18.69 o
 -14   0  16        6.38       19.01     22.42 o
 -12   0  16      155.85      161.37     18.48 o
 -10   0  16     1313.91     1247.84     35.31 o
  -8   0  16        2.99        7.46     15.60 o
  -6   0  16      121.27      109.45     17.15 o
  -4   0  16       48.56       18.95     11.18 o
  -2   0  16      234.53      194.71     33.47 o
   0   0  16       13.74        3.48     25.78 o
   2   0  16       53.85       12.01     20.42 o
   4   0  16      574.98      584.45     57.68 o
   6   0  16       58.90       65.67     19.12 o
   8   0  16        0.49       13.69     24.98 o
  10   0  16      167.10      152.48     23.06 o
  12   0  16        3.12       15.07     25.40 o
  14   0  16        1.94       -5.91     30.04 o
  16   0  16        7.69       27.00     28.87 o
  18   0  16        0.88      -13.10     33.87 o
 -39   1  16       12.39       17.26     29.08 o
 -37   1  16        7.22       28.71     20.34 o
 -35   1  16       16.24       11.72     29.45 o
 -33   1  16        4.93       20.45     27.64 o
 -31   1  16        9.34        8.89     26.74 o
 -29   1  16       20.92       13.58     29.56 o
 -27   1  16       36.90      -28.12     28.12 o
 -25   1  16        3.80       -7.83     23.11 o
 -23   1  16       34.55       38.67     17.26 o
 -21   1  16        0.30      -16.19     22.00 o
 -19   1  16       22.94       42.34     16.78 o
 -17   1  16      177.03      185.61     19.49 o
 -15   1  16      128.03      171.12     18.37 o
 -13   1  16      202.73      216.97     20.34 o
 -11   1  16       15.00       19.17     22.58 o
  -9   1  16        1.38      -21.36     21.36 o
  -7   1  16       14.39       19.44     21.04 o
  -5   1  16        5.39      -16.21     16.21 o
  -3   1  16      156.51      162.75     13.44 o
  -1   1  16        0.01       15.85     16.51 o
   1   1  16        2.59        5.75     14.12 o
   3   1  16       68.19       53.51     13.72 o
   5   1  16       40.90       46.65     23.78 o
   7   1  16        3.17       15.29     25.78 o
   9   1  16        6.12       20.40     16.78 o
  11   1  16        6.23       37.12     19.39 o
  13   1  16       83.89       81.80     23.75 o
  15   1  16        3.10       14.33     28.87 o
  17   1  16       39.59        0.00     37.28 o
 -38   2  16       40.68        2.18     22.48 o
 -36   2  16        0.01        2.08     30.68 o
 -34   2  16        1.13      -29.93     29.93 o
 -32   2  16       37.35       29.03     20.93 o
 -30   2  16      118.06       92.40     21.89 o
 -28   2  16      158.70      127.45     24.55 o
 -26   2  16        1.85      -16.56     26.74 o
 -24   2  16       18.35      -27.37     27.37 o
 -22   2  16        8.36      -13.95     24.82 o
 -20   2  16       58.50      100.55     17.36 o
 -18   2  16       59.67       22.21     17.84 o
 -16   2  16      255.03      267.68     22.42 o
 -14   2  16      268.75      281.20     22.85 o
 -12   2  16      409.35      430.54     24.61 o
 -10   2  16        4.90        7.88     16.40 o
  -8   2  16        9.82        1.44     22.90 o
  -6   2  16      128.51      162.38     18.05 o
  -4   2  16      160.85      175.97     20.96 o
  -2   2  16       37.36       28.41     12.78 o
   0   2  16       21.90        3.37     14.41 o
   2   2  16      160.01      143.33     16.83 o
   4   2  16       10.32        2.48     18.11 o
   6   2  16        5.76       31.16     17.74 o
   8   2  16        1.88       -7.24     25.51 o
  10   2  16       18.48       -3.78     30.14 o
  12   2  16       17.36      -23.65     31.32 o
  14   2  16        3.42       -2.08     28.12 o
  16   2  16        0.06      -30.62     30.62 o
 -37   3  16        1.72      -24.18     31.96 o
 -35   3  16       10.79       -8.41     32.27 o
 -33   3  16       30.38       20.13     30.25 o
 -31   3  16        0.00        9.64     27.48 o
 -29   3  16       23.29       -5.54     26.68 o
 -27   3  16        3.89      -21.41     27.64 o
 -25   3  16       24.40       58.69     18.11 o
 -23   3  16       17.32       11.72     24.98 o
 -21   3  16       77.67       58.64     19.65 o
 -19   3  16        6.70        3.20     25.99 o
 -17   3  16        2.31       46.17     16.46 o
 -15   3  16       25.48       23.17     25.24 o
 -13   3  16       48.66       -4.58     25.62 o
 -11   3  16        0.24        6.12     24.77 o
  -9   3  16       80.60       65.93     18.80 o
  -7   3  16        0.07       13.90     21.25 o
  -5   3  16      123.06      138.17     29.93 o
  -3   3  16        6.09       -5.06     18.11 o
  -1   3  16        3.21       11.88     13.81 o
   1   3  16      164.86      192.47     15.41 o
   3   3  16        0.20      -11.30     19.32 o
   5   3  16        0.92       17.90     23.33 o
   7   3  16       19.02        7.46     28.01 o
   9   3  16       18.57       65.93     20.61 o
  11   3  16        5.27        4.05     27.75 o
  13   3  16        1.39       19.01     29.08 o
  15   3  16        1.62      -13.26     30.62 o
 -34   4  16       65.75       17.47     36.48 o
 -32   4  16       27.18       74.61     21.84 o
 -30   4  16        0.02      -32.38     32.38 o
 -28   4  16        4.24       27.32     30.36 o
 -26   4  16       28.16       53.84     19.44 o
 -24   4  16       70.18       65.99     21.20 o
 -22   4  16       48.22       59.81     20.88 o
 -20   4  16      127.92      139.64     21.14 o
 -18   4  16       62.35       92.56     20.34 o
 -16   4  16       43.78       45.64     19.44 o
 -14   4  16        8.52       21.78     28.76 o
 -12   4  16       57.22       54.16     19.23 o
 -10   4  16       58.04       15.02     29.03 o
  -8   4  16       86.89       89.63     19.55 o
  -6   4  16      121.55      126.01     20.72 o
  -4   4  16      160.51      177.96     15.48 o
  -2   4  16       21.04       39.83     12.86 o
   0   4  16        0.28       -7.18     20.54 o
   2   4  16       57.40       43.13     16.51 o
   4   4  16        8.64      -13.39     19.94 o
   6   4  16        0.28      -29.35     29.35 o
   8   4  16       61.59       34.56     34.78 o
  10   4  16       17.87       39.09     22.10 o
  12   4  16       10.57       -2.18     31.80 o
 -31   5  16        0.10      -34.19     34.19 o
 -29   5  16        2.38       35.58     21.84 o
 -27   5  16        8.57        8.36     30.57 o
 -25   5  16      106.27      190.93     25.40 o
 -23   5  16       43.00       15.82     31.96 o
 -21   5  16        0.83      -33.23     33.23 o
 -19   5  16        6.89      -24.71     30.84 o
 -17   5  16       44.83       61.83     21.14 o
 -15   5  16       36.63       48.20     20.13 o
 -13   5  16        5.29       -0.91     20.03 o
 -11   5  16        0.28       -7.35     28.97 o
  -9   5  16      267.50      297.66     27.16 o
  -7   5  16      194.55      235.67     24.92 o
  -5   5  16       47.97       39.41     14.95 o
  -3   5  16       12.39       33.13     15.63 o
  -1   5  16        0.06        1.36     20.88 o
   1   5  16       50.35       84.80     15.48 o
   3   5  16       56.75       78.19     30.14 o
   5   5  16       14.23      -12.52     23.09 o
   7   5  16      115.09      162.44     25.14 o
   9   5  16       58.45       62.74     25.03 o
 -24   6  16       20.30       24.34     35.04 o
 -22   6  16       25.81      -33.13     33.13 o
 -20   6  16        3.61      -29.77     29.77 o
 -18   6  16        0.04        2.08     29.56 o
 -16   6  16        0.05       41.43     19.92 o
 -14   6  16        6.95       32.91     21.73 o
 -12   6  16        0.19       22.53     27.43 o
 -10   6  16        0.87        0.00     29.72 o
  -8   6  16        1.55      -29.19     29.19 o
  -6   6  16        2.04      -24.87     31.32 o
  -4   6  16        0.00        8.91     21.20 o
  -2   6  16       12.54       -9.56     23.38 o
   0   6  16       59.13       32.14     17.71 o
   2   6  16        1.81        4.50     23.28 o
 -39   1  17        2.60      -15.34     34.72 o
 -37   1  17        2.45       21.94     21.46 o
 -35   1  17       38.19       31.96     22.69 o
 -33   1  17       14.22       -1.92     30.62 o
 -31   1  17       63.73       -7.30     30.52 o
 -29   1  17       49.77       53.63     20.88 o
 -27   1  17      128.12      125.32     20.93 o
 -25   1  17        0.72       -8.20     23.75 o
 -23   1  17        3.19      -22.21     25.40 o
 -21   1  17        8.21       -1.54     23.91 o
 -19   1  17       93.17      132.40     18.80 o
 -17   1  17      182.02      203.87     22.21 o
 -15   1  17       10.62        5.17     16.72 o
 -13   1  17       89.10       59.92     18.32 o
 -11   1  17        2.56      -16.08     22.10 o
  -9   1  17        1.12       19.07     23.06 o
  -7   1  17        5.61       16.30     21.73 o
  -5   1  17        5.04        6.20     16.19 o
  -3   1  17       41.39       70.71     36.06 o
  -1   1  17       43.11       49.84     29.88 o
   1   1  17       96.64      103.30     14.30 o
   3   1  17       37.11       37.31     13.52 o
   5   1  17       30.52        8.46     18.43 o
   7   1  17        9.69       21.94     26.10 o
   9   1  17       15.51       48.62     17.68 o
  11   1  17        2.69      -30.94     30.94 o
  13   1  17        1.71       27.11     20.93 o
  15   1  17       17.94       54.64     22.42 o
 -38   2  17       11.83       20.82     23.01 o
 -36   2  17        4.77      -31.16     31.16 o
 -34   2  17        1.95      -20.08     31.64 o
 -32   2  17       28.31       11.56     30.94 o
 -30   2  17       68.70      102.63     21.20 o
 -28   2  17       14.35       34.72     19.23 o
 -26   2  17       15.27        0.00     26.31 o
 -24   2  17       48.53       10.01     26.47 o
 -22   2  17       28.42       21.94     17.95 o
 -20   2  17       22.68       14.27     25.03 o
 -18   2  17       19.58       33.50     16.78 o
 -16   2  17       98.94       81.43     19.71 o
 -14   2  17       40.94       44.95     19.17 o
 -12   2  17       10.48       21.25     22.74 o
 -10   2  17        0.15      -22.85     23.70 o
  -8   2  17       44.03      -23.01     26.95 o
  -6   2  17        9.54       -7.78     24.39 o
  -4   2  17        0.05       10.65     17.28 o
  -2   2  17      258.03      238.73     16.45 o
   0   2  17        3.15       17.97     21.60 o
   2   2  17        2.45       12.04     18.60 o
   4   2  17        6.89       -2.64     19.38 o
   6   2  17        0.06       22.21     18.27 o
   8   2  17       23.30       60.61     19.49 o
  10   2  17        1.90      -16.03     30.94 o
  12   2  17        3.07       30.36     21.14 o
  14   2  17       40.14       88.68     23.91 o
 -35   3  17        4.50       20.34     20.56 o
 -33   3  17       17.55        6.18     25.94 o
 -31   3  17        0.40        1.97     26.63 o
 -29   3  17       17.66       -7.62     30.04 o
 -27   3  17        8.54       -1.86     27.80 o
 -25   3  17       47.31       70.67     18.85 o
 -23   3  17        1.87       -3.46     25.83 o
 -21   3  17        0.10       13.58     22.95 o
 -19   3  17       25.10       18.32     28.23 o
 -17   3  17       13.72        3.30     27.96 o
 -15   3  17       58.90       28.44     18.75 o
 -13   3  17        0.02       17.79     23.38 o
 -11   3  17       13.73      -20.98     26.52 o
  -9   3  17       27.25        0.00     26.68 o
  -7   3  17        0.84      -13.10     25.24 o
  -5   3  17       31.63       53.56     17.74 o
  -3   3  17       55.70       58.19     14.03 o
  -1   3  17       16.49      -19.54     19.54 o
   1   3  17       61.20       72.48     14.87 o
   3   3  17        0.10      -32.51     32.51 o
   5   3  17        0.75      -12.14     19.55 o
   7   3  17       19.42       -8.89     21.36 o
   9   3  17        0.41      -22.63     30.30 o
  11   3  17        8.81       14.97     31.10 o
  13   3  17        2.56      -29.88     29.88 o
 -34   4  17        0.70      -20.34     32.54 o
 -32   4  17        0.01      -34.14     34.14 o
 -30   4  17        0.39       18.91     22.74 o
 -28   4  17        3.39      -22.37     31.21 o
 -26   4  17       22.78        2.98     21.84 o
 -24   4  17       57.16       73.07     22.53 o
 -22   4  17        1.99      -13.15     30.78 o
 -20   4  17        0.39       -1.86     26.63 o
 -18   4  17       43.99       56.19     20.61 o
 -16   4  17       62.16       74.35     21.36 o
 -14   4  17        6.92      -19.55     29.61 o
 -12   4  17      134.08      152.53     21.78 o
 -10   4  17      137.84      139.48     22.63 o
  -8   4  17      107.97      116.21     23.33 o
  -6   4  17       11.51       19.87     16.83 o
  -4   4  17        0.06       -6.14     18.72 o
  -2   4  17       10.16        8.21     17.57 o
   0   4  17       12.46        1.93     20.28 o
   2   4  17       88.36       82.96     15.63 o
   4   4  17       20.32       23.96     17.45 o
   6   4  17       31.52       64.34     22.21 o
   8   4  17        8.57       23.65     31.48 o
  10   4  17        0.36        3.36     22.42 o
 -29   5  17        1.00      -20.13     31.69 o
 -27   5  17        7.53       13.05     21.46 o
 -25   5  17        0.47        6.34     28.65 o
 -23   5  17        0.81       24.82     29.13 o
 -21   5  17       51.18        2.02     31.10 o
 -19   5  17        0.39       -1.97     28.44 o
 -17   5  17       32.59       23.65     31.69 o
 -15   5  17       25.05        5.86     30.46 o
 -13   5  17       54.74       81.75     20.93 o
 -11   5  17        9.85       -3.89     32.22 o
  -9   5  17       16.43       30.25     20.18 o
  -7   5  17       13.63       -3.94     30.36 o
  -5   5  17       28.55       40.76     26.39 o
  -3   5  17        4.15        9.26     20.88 o
  -1   5  17       20.55        4.40     22.39 o
   1   5  17       27.89       21.69     15.98 o
   3   5  17        1.46      -20.48     21.58 o
   5   5  17       10.00       34.24     28.87 o
 -22   6  17        0.11       -4.53     23.81 o
 -20   6  17       25.40       15.55     35.31 o
 -18   6  17        4.72      -34.51     34.51 o
 -16   6  17       14.53       67.27     21.46 o
 -14   6  17       23.46        8.63     32.01 o
 -12   6  17        0.04        6.44     35.15 o
 -10   6  17       16.95        2.13     35.90 o
  -8   6  17       21.70      -34.51     34.51 o
  -6   6  17        0.26       -4.37     32.86 o
  -4   6  17       37.24       54.32     22.74 o
  -2   6  17       28.30      -25.14     25.14 o
 -38   0  18       15.26       27.43     21.68 o
 -36   0  18        1.35       -8.41     32.27 o
 -34   0  18       46.33       40.26     22.42 o
 -32   0  18       20.12      -31.05     31.05 o
 -30   0  18        2.23       13.05     29.93 o
 -28   0  18       22.23        3.57     27.59 o
 -26   0  18       10.62        5.22     27.11 o
 -24   0  18        1.86       21.94     24.87 o
 -22   0  18        5.33       -8.26     26.20 o
 -20   0  18       17.15       22.58     23.49 o
 -18   0  18        6.75       11.13     24.92 o
 -16   0  18       74.35       98.05     19.39 o
 -14   0  18      291.34      339.63     24.71 o
 -12   0  18        5.35       34.25     17.20 o
 -10   0  18       24.58      -12.52     25.56 o
  -8   0  18        4.62      -14.17     24.87 o
  -6   0  18        1.03      -25.99     25.99 o
  -4   0  18       24.65       21.31     15.11 o
  -2   0  18        6.49       24.37     14.02 o
   0   0  18        2.31        6.94     19.49 o
   2   0  18      485.95      501.91     21.45 o
   4   0  18        8.58       13.64     16.19 o
   6   0  18       76.87      100.29     23.11 o
   8   0  18        3.00        1.97     26.74 o
  10   0  18       29.83       33.13     22.48 o
  12   0  18       20.76       21.62     32.06 o
 -37   1  18        3.01        8.68     27.91 o
 -35   1  18        0.80       43.57     20.93 o
 -33   1  18        9.30       71.69     18.43 o
 -31   1  18       74.96      104.39     21.25 o
 -29   1  18        6.60       11.08     29.29 o
 -27   1  18       57.36       23.22     30.04 o
 -25   1  18        6.56       17.31     24.23 o
 -23   1  18        9.12       20.24     24.77 o
 -21   1  18        0.88      -23.38     23.38 o
 -19   1  18       15.22      -12.94     27.37 o
 -17   1  18       52.90       22.32     26.31 o
 -15   1  18       18.64       17.42     25.03 o
 -13   1  18      143.08      105.56     21.62 o
 -11   1  18      204.31      216.87     23.01 o
  -9   1  18       31.81       65.88     17.79 o
  -7   1  18        9.08        9.64     17.79 o
  -5   1  18        0.99       18.69     33.21 o
  -3   1  18      180.98      211.06     16.00 o
  -1   1  18        4.01       24.58     12.65 o
   1   1  18        3.00       -1.96     18.55 o
   3   1  18      173.20      169.36     17.20 o
   5   1  18       56.16       76.29     30.33 o
   7   1  18       17.31      -15.71     29.56 o
   9   1  18       19.22       18.43     28.60 o
  11   1  18        0.48      -32.01     32.01 o
  13   1  18       33.65       64.60     23.91 o
 -36   2  18        2.61        0.00     32.38 o
 -34   2  18        2.86        6.28     29.61 o
 -32   2  18        6.80       12.04     29.93 o
 -30   2  18        2.57       11.61     19.12 o
 -28   2  18        3.17      -27.59     27.59 o
 -26   2  18        1.08       10.86     24.77 o
 -24   2  18       17.79        5.27     27.53 o
 -22   2  18        6.41        1.70     25.03 o
 -20   2  18       29.62       18.59     27.37 o
 -18   2  18       95.74       69.87     22.42 o
 -16   2  18       10.32       18.11     27.27 o
 -14   2  18       18.34       27.00     17.95 o
 -12   2  18       12.94       31.85     17.26 o
 -10   2  18        0.12       23.75     16.51 o
  -8   2  18       60.89       62.79     19.39 o
  -6   2  18        4.26        5.01     24.77 o
  -4   2  18       81.17      123.75     14.17 o
  -2   2  18       16.32       23.33     13.16 o
   0   2  18       46.58       53.65     14.91 o
   2   2  18       27.07        6.66     20.60 o
   4   2  18      110.18      106.96     17.40 o
   6   2  18        3.99       17.89     29.77 o
   8   2  18       39.51      -16.51     37.01 o
  10   2  18        7.74       10.70     21.62 o
  12   2  18       19.25      -13.42     32.86 o
 -35   3  18        7.19       15.55     30.36 o
 -33   3  18       15.62       29.93     32.01 o
 -31   3  18        0.02       24.77     26.26 o
 -29   3  18       24.22        3.99     32.91 o
 -27   3  18       10.50       42.61     20.72 o
 -25   3  18        1.48      -22.58     28.81 o
 -23   3  18       11.48        9.21     29.45 o
 -21   3  18        0.31       17.10     19.01 o
 -19   3  18        7.11      -21.25     26.74 o
 -17   3  18       29.21       70.83     19.33 o
 -15   3  18       17.40       -6.92     27.64 o
 -13   3  18      166.87      123.56     22.69 o
 -11   3  18        1.80        0.00     25.78 o
  -9   3  18       20.03       25.24     19.49 o
  -7   3  18       29.87        5.27     29.66 o
  -5   3  18       16.82       19.96     15.17 o
  -3   3  18       21.68       -4.25     19.63 o
  -1   3  18       14.95        2.83     20.51 o
   1   3  18        2.28       -9.15     19.87 o
   3   3  18        2.92       14.50     18.77 o
   5   3  18        2.21       16.20     27.93 o
   7   3  18        2.35        0.00     30.25 o
   9   3  18        0.20       -2.18     31.74 o
 -32   4  18        0.20        8.89     30.73 o
 -30   4  18       18.22       30.20     31.42 o
 -28   4  18        2.50        2.08     30.41 o
 -26   4  18        1.88       10.17     31.53 o
 -24   4  18       23.33       13.95     32.01 o
 -22   4  18        4.31       72.11     18.37 o
 -20   4  18        0.05       -1.92     28.49 o
 -18   4  18        2.06      -11.34     28.17 o
 -16   4  18       52.84       54.32     21.73 o
 -14   4  18       62.36       52.14     21.09 o
 -12   4  18        3.90      -26.04     29.40 o
 -10   4  18       16.61       44.79     19.92 o
  -8   4  18        0.54        3.78     26.58 o
  -6   4  18        0.54       30.41     18.80 o
  -4   4  18        0.00       21.26     19.77 o
  -2   4  18        0.93      -22.58     22.58 o
   0   4  18        0.52       12.28     15.68 o
   2   4  18        1.56        9.01     21.25 o
   4   4  18        9.20       -0.18     18.36 o
   6   4  18       30.51       -8.84     34.78 o
 -25   5  18       10.72       50.12     21.94 o
 -23   5  18        0.79        2.13     19.81 o
 -21   5  18        1.12       20.98     29.40 o
 -19   5  18       35.59       49.69     22.10 o
 -17   5  18       78.56      113.71     22.21 o
 -15   5  18       50.90       83.46     22.26 o
 -13   5  18        1.94       -8.10     21.20 o
 -11   5  18       17.55      -12.20     29.82 o
  -9   5  18        2.64      -30.20     30.20 o
  -7   5  18        2.82       16.46     31.21 o
  -5   5  18        1.93       -3.82     22.14 o
  -3   5  18       31.71       64.53     18.85 o
  -1   5  18      171.94      174.10     47.21 o
   1   5  18        2.16        4.70     23.57 o
 -12   6  18       67.42       99.27     25.46 o
 -35   1  19        4.17      -33.39     33.39 o
 -33   1  19       10.82      -27.32     31.69 o
 -31   1  19        6.66      -30.46     33.18 o
 -29   1  19        0.01        7.83     29.51 o
 -27   1  19        0.03      -13.31     26.31 o
 -25   1  19       46.63       58.37     20.61 o
 -23   1  19       26.67       45.27     18.75 o
 -21   1  19        5.85       -8.89     28.23 o
 -19   1  19        1.51       -6.98     29.13 o
 -17   1  19        4.49        3.46     27.53 o
 -15   1  19      222.38      246.32     24.61 o
 -13   1  19        8.45       -8.57     27.91 o
 -11   1  19        6.99       13.74     28.01 o
  -9   1  19      290.17      336.54     27.69 o
  -7   1  19      220.90      225.87     26.10 o
  -5   1  19       14.94      -10.70     19.71 o
  -3   1  19        0.59      -13.50     27.22 o
  -1   1  19       84.02      108.41     18.48 o
   1   1  19      110.10      152.39     26.90 o
   3   1  19       52.17       68.97     15.33 o
   5   1  19       84.10      115.02     16.72 o
   7   1  19      137.19       99.22     26.31 o
   9   1  19       43.20       30.68     34.09 o
 -34   2  19       19.45        2.18     32.38 o
 -32   2  19        6.86      -10.60     32.54 o
 -30   2  19        0.03      -30.78     32.38 o
 -28   2  19        4.94        3.99     30.14 o
 -26   2  19        6.96       25.14     26.04 o
 -24   2  19        0.07       14.17     18.27 o
 -22   2  19        0.02       24.02     25.67 o
 -20   2  19       33.95       25.46     28.60 o
 -18   2  19        0.19        5.38     25.83 o
 -16   2  19      115.47       53.36     22.63 o
 -14   2  19       27.88        5.33     27.96 o
 -12   2  19        1.62      -10.65     26.74 o
 -10   2  19       17.53        1.76     28.97 o
  -8   2  19        9.91       -7.19     27.96 o
  -6   2  19        1.65      -12.73     26.31 o
  -4   2  19       55.62       77.12     14.48 o
  -2   2  19       18.84      -14.98     20.71 o
   0   2  19       14.00       10.60     20.28 o
   2   2  19        4.28       31.41     16.68 o
   4   2  19        3.73       -5.27     18.27 o
   6   2  19        2.81        8.52     30.25 o
   8   2  19        2.99      -26.47     33.29 o
 -33   3  19        0.15        0.00     32.17 o
 -31   3  19       13.36      -29.88     29.88 o
 -29   3  19       36.28       48.09     23.01 o
 -27   3  19       18.35        8.15     31.00 o
 -25   3  19       36.21        3.94     30.09 o
 -23   3  19        1.69      -11.66     29.29 o
 -21   3  19       15.22       20.98     28.71 o
 -19   3  19       28.21       45.11     19.39 o
 -17   3  19        9.02       40.96     19.12 o
 -15   3  19        0.95       -1.86     26.36 o
 -13   3  19      204.22      178.20     25.08 o
 -11   3  19       30.97       41.65     19.97 o
  -9   3  19        7.08      -22.37     28.87 o
  -7   3  19        4.59      -28.28     30.41 o
  -5   3  19        7.83       15.77     17.63 o
  -3   3  19        2.88       -2.78     15.98 o
  -1   3  19        0.01       -5.20     24.98 o
   1   3  19       14.15       27.57     15.43 o
   3   3  19        9.98        5.97     21.14 o
   5   3  19        8.90      -11.26     23.83 o
 -28   4  19        3.74       35.04     20.82 o
 -26   4  19       16.42      -27.80     31.32 o
 -24   4  19        2.05        5.22     20.93 o
 -22   4  19       15.54       14.38     31.48 o
 -20   4  19        1.92      -30.68     30.68 o
 -18   4  19       23.06       29.98     31.58 o
 -16   4  19       31.80       54.59     20.93 o
 -14   4  19        2.84       13.85     28.33 o
 -12   4  19       28.12       38.61     21.46 o
 -10   4  19        0.57       -2.98     20.13 o
  -8   4  19        1.04       24.02     19.65 o
  -6   4  19       10.18       41.54     18.91 o
  -4   4  19        3.37      -19.06     20.51 o
  -2   4  19       52.55       52.27     21.38 o
   0   4  19        3.21       21.54     22.08 o
   2   4  19       11.72        2.45     24.37 o
 -21   5  19        1.05       -6.60     21.73 o
 -19   5  19        1.53      -32.97     32.97 o
 -17   5  19        0.77       -6.50     31.48 o
 -15   5  19        5.18      -23.65     32.06 o
 -13   5  19        0.94        8.57     28.12 o
 -11   5  19        1.44      -29.93     29.93 o
  -9   5  19        8.95        4.31     31.00 o
  -7   5  19       13.27        2.18     31.69 o
  -5   5  19        1.26        9.86     18.28 o
 -34   0  20       15.55        8.89     32.01 o
 -32   0  20        0.12        0.00     29.24 o
 -30   0  20        0.09      -18.69     31.58 o
 -28   0  20      138.96      140.28     25.46 o
 -26   0  20        8.97       13.74     28.97 o
 -24   0  20        0.00      -29.61     29.61 o
 -22   0  20       14.14       15.07     28.97 o
 -20   0  20       12.00       33.45     19.33 o
 -18   0  20      121.04      135.97     22.37 o
 -16   0  20        0.42       20.08     26.74 o
 -14   0  20       32.22       46.44     19.39 o
 -12   0  20      184.57      173.25     24.92 o
 -10   0  20       44.05       65.13     19.97 o
  -8   0  20       26.16       -5.54     31.00 o
  -6   0  20       95.16       92.19     23.33 o
  -4   0  20       69.68       90.31     15.32 o
  -2   0  20       39.58       50.42     15.31 o
   0   0  20       73.65       60.11     45.72 o
   2   0  20       55.14       31.39     27.35 o
   4   0  20       11.39       12.93     22.99 o
   6   0  20       25.15      -15.39     33.61 o
 -33   1  20        3.85        0.00     30.94 o
 -31   1  20        4.49      -19.17     33.98 o
 -29   1  20       11.30        8.26     27.59 o
 -27   1  20       21.33       35.20     20.72 o
 -25   1  20        4.35       -5.91     28.65 o
 -23   1  20       53.44       65.35     22.63 o
 -21   1  20       51.37       48.20     22.16 o
 -19   1  20      263.14      279.87     26.95 o
 -17   1  20       10.74      -31.37     31.37 o
 -15   1  20        0.11       23.91     27.85 o
 -13   1  20       43.46       48.78     20.40 o
 -11   1  20      147.54      192.16     24.02 o
  -9   1  20       33.49       41.91     20.08 o
  -7   1  20       11.34       14.17     20.88 o
  -5   1  20      136.59      146.70     25.99 o
  -3   1  20      139.16      176.02     17.34 o
  -1   1  20       32.10       33.46     30.97 o
   1   1  20       94.88      132.62     27.64 o
   3   1  20       21.09       -3.18     24.80 o
   5   1  20       43.02       40.36     20.29 o
 -32   2  20       51.74       63.22     24.23 o
 -30   2  20        0.21        0.00     27.91 o
 -28   2  20        0.12       -2.08     30.25 o
 -26   2  20        0.00        2.02     29.66 o
 -24   2  20       10.77       -2.02     30.09 o
 -22   2  20       17.89       17.68     21.25 o
 -20   2  20       14.21       23.22     30.36 o
 -18   2  20       28.55        3.83     30.52 o
 -16   2  20       11.48       15.23     19.87 o
 -14   2  20        0.30      -31.37     31.37 o
 -12   2  20       26.82       29.45     21.20 o
 -10   2  20        2.10       17.20     19.60 o
  -8   2  20        1.38      -23.17     29.51 o
  -6   2  20        4.75       23.49     26.26 o
  -4   2  20        6.69       19.68     38.29 o
  -2   2  20        0.70      -19.61     21.36 o
   0   2  20        1.41       26.55     16.90 o
   2   2  20        3.26       29.42     15.31 o
   4   2  20        0.06       33.47     17.36 o
 -29   3  20        2.26        0.00     33.87 o
 -27   3  20        3.17       -9.75     23.11 o
 -25   3  20       10.44       10.55     31.00 o
 -23   3  20        6.92        4.15     32.65 o
 -21   3  20        0.11       10.23     21.04 o
 -19   3  20        0.39      -24.23     29.24 o
 -17   3  20        0.99       10.01     29.35 o
 -15   3  20        7.79        9.96     30.41 o
 -13   3  20       17.46       38.83     20.77 o
 -11   3  20        1.13       18.00     28.76 o
  -9   3  20        3.94        8.04     29.88 o
  -7   3  20       19.02       24.45     27.32 o
  -5   3  20       11.85      -11.10     18.44 o
  -3   3  20        6.26       15.80     21.80 o
  -1   3  20        0.55       14.93     17.38 o
   1   3  20        0.01        5.48     26.44 o
 -24   4  20        0.07       -8.89     30.94 o
 -22   4  20       29.85       34.99     24.02 o
 -20   4  20       34.74       54.00     21.84 o
 -18   4  20       56.92       80.21     24.07 o
 -16   4  20       38.49       77.65     22.74 o
 -14   4  20        0.61      -32.81     32.81 o
 -12   4  20       60.30       31.90     34.35 o
 -10   4  20       24.43       33.13     21.78 o
  -8   4  20       14.52      -15.07     33.77 o
  -6   4  20        0.24      -24.02     31.26 o
  -4   4  20       46.34       40.35     24.87 o
 -31   1  21       24.42       34.62     23.59 o
 -29   1  21       29.70        2.18     35.79 o
 -27   1  21       32.32      -34.40     34.40 o
 -25   1  21       39.36       75.84     21.94 o
 -23   1  21       26.50        6.12     34.09 o
 -21   1  21        3.56       14.06     32.38 o
 -19   1  21      224.22      250.85     27.80 o
 -17   1  21      279.24      264.91     29.24 o
 -15   1  21        2.32      -11.82     29.77 o
 -13   1  21       21.99       40.48     22.79 o
 -11   1  21       96.37      101.14     23.54 o
  -9   1  21       38.05       20.03     30.46 o
  -7   1  21       20.58       28.39     28.65 o
  -5   1  21       68.44       93.32     29.77 o
  -3   1  21       92.41      123.38     17.54 o
  -1   1  21      104.46      120.46     17.73 o
   1   1  21        9.73      -24.50     24.50 o
 -28   2  21        1.23       40.80     21.78 o
 -26   2  21       22.21       60.34     22.74 o
 -24   2  21        0.68       24.34     21.62 o
 -22   2  21        0.01      -22.90     30.25 o
 -20   2  21        2.68       20.56     30.52 o
 -18   2  21       10.64        6.12     31.80 o
 -16   2  21        0.11        7.08     21.25 o
 -14   2  21        2.43       -6.07     29.98 o
 -12   2  21        2.27      -22.37     29.98 o
 -10   2  21       43.56      -28.65     29.56 o
  -8   2  21        8.54       -8.26     30.57 o
  -6   2  21        7.11       -8.41     31.00 o
  -4   2  21       14.36      -22.94     22.94 o
  -2   2  21        2.81        4.37     22.58 o
   0   2  21        0.42      -26.82     26.82 o
 -25   3  21        2.74      -22.26     31.48 o
 -23   3  21        6.79      -32.86     35.42 o
 -21   3  21        2.45      -32.06     32.06 o
 -19   3  21       25.26       -6.44     31.26 o
 -17   3  21        0.31      -10.65     31.32 o
 -15   3  21       49.46       49.85     23.81 o
 -13   3  21      159.92      176.23     25.83 o
 -11   3  21       68.72      106.68     24.61 o
  -9   3  21        0.99      -25.83     32.91 o
  -7   3  21       40.23      -17.42     36.80 o
  -5   3  21       57.92       58.39     23.67 o
  -3   3  21      100.09      143.67     20.90 o
 -16   4  21       17.33        4.53     32.81 o
 -14   4  21        5.25       29.24     30.30 o
 -28   0  22        2.22      -33.02     33.02 o
 -26   0  22       17.53        4.42     32.97 o
 -24   0  22        5.27        8.68     32.11 o
 -22   0  22        2.91       27.75     33.55 o
 -20   0  22       56.23       74.93     23.97 o
 -18   0  22        1.75      -29.35     33.13 o
 -16   0  22      188.33      261.18     27.16 o
 -14   0  22       60.12       79.46     23.54 o
 -12   0  22        1.10        8.41     31.16 o
 -10   0  22       77.56      102.63     24.07 o
  -8   0  22       41.54       59.92     23.49 o
  -6   0  22        7.02      -33.23     33.23 o
  -4   0  22       19.31        9.92     22.98 o
 -27   1  22       46.82       26.90     25.88 o
 -25   1  22       22.97       64.92     22.21 o
 -23   1  22        1.32       17.31     33.71 o
 -21   1  22       21.24       23.54     21.89 o
 -19   1  22       78.46       90.17     25.19 o
 -17   1  22       54.10      -19.01     36.75 o
 -15   1  22        1.34       12.62     31.42 o
 -13   1  22       73.63       51.77     24.71 o
 -11   1  22       70.72       77.54     24.87 o
  -9   1  22       61.82       24.66     26.79 o
  -7   1  22       94.27      129.31     24.23 o
  -5   1  22        4.18       -3.17     33.10 o
  -3   1  22       30.93       27.71     17.90 o
 -24   2  22        0.82      -31.32     33.66 o
 -22   2  22        0.86       -6.60     32.22 o
 -20   2  22       43.71       63.38     24.50 o
 -18   2  22       34.54       -4.37     33.07 o
 -16   2  22        0.76      -30.14     30.14 o
 -14   2  22        3.18      -35.68     35.68 o
 -12   2  22        8.19        8.68     30.41 o
 -10   2  22        1.69       31.74     20.77 o
  -8   2  22        0.80      -13.26     32.54 o
  -6   2  22        2.80       -9.00     31.74 o
 -17   1  23        0.16      -24.77     29.77 o
 -15   1  23        1.55      -32.54     32.54 o
 
